# Supplementary material for: Detection of senescence using machine learning algorithms based on nuclear features
Source: Nat Commun. 2024 Feb 3;15:1041. doi: 10.1038/s41467-024-45421-w (PMC10838307; doi:10.1038/s41467-024-45421-w)
Supplement: Supplementary file 4 — Source Data [file 41467_2024_45421_MOESM4_ESM.xlsx]

## Sheet: Figure 1
Figure 1b	SA-b-Gal			Figure 1c	BrdU-/p21+			Figure 1d	p53+/p21+			Figure 1f	Nuclear Area		Gyration Radius		Compactness			Figure 1h			Figure 1i
	DMSO	Etoposide			DMSO	Etoposide			DMSO	Etoposide			DMSO	Etoposide	DMSO	Etoposide	DMSO	Etoposide		SA-b-Gal			SA-b-Gal
	2	89			7.38255	78.6432			4.74205	54.712			121.152	920.839	4.72097	12.3224	1.15588	1.03606		DMSO	Etoposide		DMSO	Etoposide		p	<0.0001
	5	83			10.387	80.7207			4.12166	49.5599			238.713	243.36	6.24054	6.41218	1.02506	1.06155		4	92		6.08273	84.326		n	3
	4	91			12.7825	74.4369			6.81492	68.3953			114.075	274.097	4.55782	7.44248	1.1442	1.26973		4	90		4.41767	79.8529
													209.771	183.787	5.87325	5.44362	1.03322	1.01307		8	89		11.3426	84.0336
	p	<0.0001			p	<0.0001			p	0.0008			166.465	194.033	5.23353	5.73643	1.03383	1.06558		p	<0.0001
	n	3			n	3			n	3			120.412	566.572	4.4472	9.73503	1.032	1.05099		n	3		AEM
													212.095	156.114	5.90049	5.05191	1.0314	1.02719					DMSO	Etoposide		p	<0.0001
													302.721	342.753	7.36476	7.4068	1.12578	1.00568		AEM			9.00243	78.8401		n	3
													118.934	119.462	4.49901	4.50407	1.06932	1.06699		2.7	95.65		8.83534	81.7647
													183.893	620.969	5.5724	10.4336	1.06096	1.10148					9.02778	83.7535
													106.153	607.449	4.18633	10.1524	1.03732	1.06612		AERFM
													146.819	193.188	4.99818	5.58484	1.06911	1.01443		6.42	95.21		AERFM
													180.83	383.736	5.41621	8.02035	1.0193	1.05326					DMSO	Etoposide		p	<0.0001
													156.219	213.468	5.29622	5.84461	1.12817	1.00545					20.6813	91.6928		n	3
													173.331	125.588	5.58523	4.62879	1.1308	1.07193					19.4779	94.1176
													121.891	280.962	4.43652	6.76914	1.01459	1.0247					21.5278	96.7787
													141.221	140.692	5.02802	4.89046	1.1248	1.06809
													101.294	132.876	4.24497	4.84558	1.11775	1.11026
													138.369	108.16	4.89185	4.35271	1.08665	1.10061
													102.034	285.504	4.08611	6.8153	1.02815	1.0222
													219.066	130.13	6.58471	5.03573	1.24359	1.22441
													128.546	126.539	4.57283	4.62662	1.0221	1.06288
													184.738	151.149	6.0549	4.94976	1.24692	1.01845
													199.948	471.404	6.57195	8.70467	1.35722	1.00993
													117.455	348.774	4.42721	7.59276	1.0485	1.03857
													202.061	240.508	5.9231	6.40772	1.09093	1.07265
													129.708	172.697	4.75681	5.40135	1.09609	1.06145
													103.09	225.721	4.15461	6.43248	1.05202	1.15177
													213.996	144.495	6.12322	4.82354	1.10086	1.01171
													213.257	151.783	6.0593	5.20103	1.08174	1.11979
													119.673	265.224	4.41808	6.91554	1.02483	1.13297
													170.268	186.639	5.52952	5.50193	1.1283	1.01907
													159.388	494.219	5.7451	9.12619	1.30112	1.05886
													119.251	110.589	4.41324	4.21772	1.0262	1.0107
													121.891	291.947	4.59451	7.35087	1.08814	1.16293
													143.016	134.249	5.09275	4.87564	1.13946	1.11258
													141.854	312.544	4.86078	7.53895	1.04652	1.14259
													101.823	309.376	4.13541	7.40719	1.05529	1.1143
													172.274	647.587	5.30793	10.8999	1.02757	1.15273
													124.321	110.272	4.51618	4.29156	1.03081	1.0494
													244.416	126.539	6.53456	4.53081	1.0977	1.01931
													120.412	156.219	4.46611	5.32315	1.0408	1.13968
													156.959	228.15	5.05394	6.34098	1.02248	1.10732
													129.602	214.313	4.86197	6.02095	1.14602	1.06282
													153.368	210.827	5.22492	5.80802	1.11842	1.00533
													114.286	145.023	4.5789	4.81213	1.15268	1.00327
													160.867	264.485	5.08375	7.49241	1.00944	1.33359
													137.841	335.043	5.07115	7.31854	1.17224	1.00445
													146.185	135.094	5.44258	4.74015	1.27317	1.04503
													144.072	354.689	5.07567	7.54755	1.12353	1.00912
													305.89	296.595	10.1392	7.12072	2.11165	1.07415
													113.441	433.591	4.36396	8.66396	1.0548	1.08776
													172.38	254.134	5.4903	6.65101	1.09871	1.09368
													133.933	155.797	5.16909	4.98955	1.25349	1.00403
													200.371	141.96	6.01981	4.79821	1.13635	1.019
													205.335	183.048	6.76429	5.87007	1.40011	1.18277
													149.776	112.596	4.93112	4.39012	1.02007	1.0755
													225.721	127.806	6.20272	4.56528	1.07096	1.02462
													190.653	176.711	5.6804	5.34701	1.06339	1.01658
													122.631	112.913	4.48642	4.35724	1.03129	1.05647
													127.278	237.128	4.93546	6.89378	1.20249	1.25925
													171.324	103.09	5.28682	4.11635	1.02506	1.03273
													148.298	154.741	4.87394	4.9899	1.00648	1.01102
													139.108	102.351	4.85486	4.2761	1.06459	1.1225
													202.8	454.082	5.78498	10.0637	1.03685	1.4014
													125.377	104.358	4.54083	4.34337	1.03332	1.13582
													125.377	221.073	4.48368	6.00618	1.00747	1.02528
													121.469	129.813	4.54614	4.8984	1.06906	1.16137
													192.238	695.752	5.59557	11.8096	1.02337	1.25949
													166.254	139.742	5.31699	4.8323	1.06841	1.04993
													194.878	173.753	5.78242	5.2712	1.07804	1.00477
													204.49	194.773	6.6774	5.62884	1.37	1.02209
													168.789	116.927	5.46671	4.33497	1.11247	1.00981
													139.847	534.779	5.0538	9.62718	1.14752	1.08894
													163.191	136.468	5.17111	4.82497	1.02956	1.07186
													219.594	366.308	6.0419	7.77336	1.04449	1.03646
													316.03	136.045	7.92744	4.6608	1.24945	1.00327
													135.2	114.603	4.80576	4.42497	1.07332	1.07351
													108.16	134.249	4.20053	4.6545	1.02499	1.01394
													135.094	1146.88	4.67482	14.8538	1.01642	1.20875
													128.123	107.526	4.65386	4.2049	1.06214	1.03318
													200.159	212.729	5.8603	6.64128	1.07806	1.30274
													130.13	132.348	4.68681	4.68501	1.06061	1.04204
													151.466	642.517	4.96189	10.2243	1.02131	1.02226
													197.308	166.887	5.69295	5.27402	1.03207	1.04723
													179.879	247.585	5.60815	6.88448	1.0986	1.20281
													101.083	473.939	4.08007	9.09304	1.03475	1.09616
													190.336	143.333	5.72871	4.82859	1.08336	1.02205
													206.18	616.533	6.43868	10.7961	1.26336	1.18784
													149.459	746.663	5.54868	11.2932	1.2943	1.07323
													199.209	858.52	5.69638	12.6836	1.02346	1.17738
													134.566	130.658	4.6579	4.57737	1.01304	1.00757
													106.047	706.103	4.19554	10.732	1.04293	1.02488
													142.594	274.097	5.10961	6.82875	1.15042	1.06895
													285.082	162.029	7.33118	5.11916	1.18456	1.01621
													123.898	191.393	4.52837	5.52968	1.03992	1.00382
													103.196	117.349	4.33996	4.41267	1.1468	1.04256
													161.078	150.938	5.18311	5.0845	1.04791	1.07616
													149.037	221.496	5.09345	5.94653	1.09373	1.00309
													644.735	131.081	10.627	4.6526	1.10058	1.03761
													175.76	364.723	5.45609	8.37072	1.0642	1.2071
													112.913	216.003	4.36013	5.89738	1.05787	1.01167
													224.242	192.449	6.29933	5.8261	1.11186	1.10821
													194.456	193.505	6.04729	5.71789	1.18163	1.0616
													127.489	162.346	5.07542	5.63161	1.26955	1.22745
													226.566	125.06	6.21441	4.53516	1.07099	1.03335
													161.184	150.938	5.12688	5.03936	1.02463	1.05714
													156.008	117.244	5.09961	4.36285	1.04739	1.02007
													132.137	122.208	5.12353	4.94757	1.24823	1.25853
													122.525	100.872	4.94644	4.04051	1.2547	1.01691
													169.106	153.051	5.42129	4.9413	1.09201	1.00237
													125.483	148.826	4.53452	4.89008	1.02958	1.00956
													288.356	155.903	7.65897	5.47098	1.27818	1.2063
													197.413	130.764	7.08612	4.58846	1.59816	1.01164
													136.784	217.059	4.80714	6.57279	1.06149	1.25055
													139.002	127.172	6.25774	4.61535	1.77008	1.05244
													157.276	122.525	5.06208	4.52004	1.02371	1.04771
													487.882	161.712	9.77522	5.19912	1.2306	1.05026
													103.724	519.886	4.13514	9.18849	1.03582	1.02038
													180.936	177.661	5.49522	5.4574	1.04864	1.05332
													234.382	383.313	6.59648	8.77708	1.16649	1.26278
													101.823	140.904	4.09846	5.02387	1.03652	1.12547
													193.928	451.019	5.84095	8.99384	1.10537	1.12688
													142.488	247.691	5.08354	6.81619	1.13955	1.17857
													301.137	265.436	7.98932	6.78071	1.33179	1.08836
													154.741	150.199	5.47472	4.90174	1.21702	1.00511
													178.401	122.631	5.57289	4.47633	1.09382	1.02666
													107.104	142.699	4.32099	4.80926	1.09532	1.01839
													153.579	124.321	5.29655	4.52821	1.14772	1.03631
													172.803	432.64	5.66133	8.85334	1.16538	1.13833
													202.061	339.162	5.89746	7.83663	1.0815	1.13771
													223.608	371.166	6.3628	8.22043	1.1376	1.14393
													121.574	332.085	4.47216	7.6475	1.03365	1.10655
													190.653	835.916	6.15671	12.8252	1.24921	1.23635
													137.735	393.559	4.82106	8.65014	1.06028	1.19458
													232.692	312.967	6.43634	7.90269	1.11861	1.25381
													144.601	192.66	4.89452	5.93627	1.04095	1.14925
													158.438	133.827	5.45297	4.66883	1.1792	1.02342
													118.511	293.109	4.37193	6.89287	1.01337	1.01847
													166.887	137.841	5.39595	4.91001	1.0962	1.09892
													175.866	126.433	5.99581	4.50437	1.28438	1.00829
													226.777	197.413	6.49646	6.04043	1.16932	1.16129
													210.827	244.944	5.84399	6.47028	1.01782	1.07389
													164.352	110.801	5.47617	4.2801	1.14646	1.03883
													200.793	118.406	5.81988	4.48567	1.05989	1.06773
													127.912	169.739	4.56	5.7565	1.02141	1.22663
													244.733	125.271	6.54132	4.81822	1.09854	1.1644
													213.257	458.624	6.08592	9.70092	1.09126	1.28929
													140.164	176.711	4.79113	5.35428	1.029	1.01934
													142.594	389.545	4.86696	9.20845	1.04375	1.36771
													102.668	163.191	4.23945	5.27481	1.09993	1.07127
													118.617	103.513	4.66761	4.20858	1.15404	1.07512
													184.104	257.303	5.68821	7.0735	1.10425	1.22181
													214.102	157.17	6.13915	5.25596	1.10605	1.10437
													289.941	949.674	7.86588	12.6007	1.34081	1.05049
													260.894	649.699	7.2344	10.7515	1.26044	1.11792
													160.444	264.591	5.17436	7.1996	1.0485	1.2309
													159.811	326.381	5.53941	7.66913	1.20643	1.13226
													201.004	100.978	5.71082	4.04615	1.01946	1.01868
													138.474	189.069	5.226	5.55916	1.23922	1.02702
													260.471	112.491	6.97025	4.26674	1.17197	1.01685
													285.399	113.124	7.85854	4.2656	1.3596	1.01061
													140.376	102.668	4.76353	4.17501	1.01565	1.06675
													241.881	107.737	6.23501	4.17211	1.00984	1.01514
													136.468	360.181	4.88105	7.81425	1.09692	1.06521
													121.786	949.041	4.53615	13.0289	1.06159	1.12385
													249.486	312.65	6.58214	7.06703	1.09111	1.00368
													106.681	254.768	4.17079	6.47895	1.02454	1.03525
													164.775	230.791	5.93712	6.20674	1.34413	1.04879
													261.211	243.466	7.48796	6.65398	1.3487	1.14263
													187.062	171.324	5.62935	5.35931	1.06442	1.05337
													235.121	126.433	6.27209	4.55075	1.05127	1.02916
													238.184	142.594	6.17427	5.04415	1.00563	1.12113
													148.72	139.002	4.98743	4.73827	1.0509	1.01484
													288.567	139.319	7.49806	4.84566	1.22414	1.05895
													189.28	133.088	5.83794	4.65082	1.13134	1.02118
													199.209	368.314	5.96341	7.69805	1.12166	1.01093
													148.826	223.291	5.03826	6.22973	1.07167	1.09206
													126.539	249.169	4.72941	6.44552	1.11063	1.04761
													223.186	447.639	6.26208	8.99325	1.10395	1.13523
													103.301	240.719	4.12565	6.25536	1.03528	1.02135
													344.654	174.07	8.98607	5.46708	1.47209	1.07886
													151.889	305.996	5.11498	8.92706	1.08229	1.63637
													112.596	130.869	4.48647	4.9974	1.12322	1.19903
													102.879	134.144	4.11382	4.75845	1.03358	1.06057
													139.531	146.396	4.85254	4.86268	1.06035	1.01485
													168.894	177.45	5.33337	5.35694	1.0582	1.0161
													127.384	494.853	4.81395	9.04944	1.14306	1.03979
													162.662	642.306	5.65107	11.4277	1.23354	1.27748
													202.166	136.996	5.91901	4.72301	1.08885	1.02308
													117.032	400.952	4.45375	8.42988	1.06494	1.1136
													117.032	383.207	4.59004	7.91537	1.13112	1.02728
													199.314	106.681	5.91939	4.18983	1.10458	1.03391
													143.016	147.558	4.78788	5.08378	1.00712	1.1005
													165.409	143.333	5.40493	4.79145	1.10969	1.00639
													133.616	150.938	4.77789	4.90836	1.07348	1.00289
													193.928	127.278	5.66754	4.71947	1.04071	1.09954
													272.829	104.674	7.19995	4.21188	1.19384	1.06486
													131.398	130.975	4.67023	4.70366	1.04296	1.06136
													214.524	1014.85	6.09035	15.3005	1.08639	1.44941
													148.086	181.147	5.00912	5.38713	1.0646	1.00662
													163.296	435.598	5.15622	9.03585	1.02298	1.17769
													172.908	111.646	5.52965	4.35625	1.11112	1.06798
													202.061	134.778	6.31972	4.68805	1.24192	1.02458
													132.771	486.509	4.89454	8.85959	1.13371	1.01372
													186.956	134.778	5.95715	4.71479	1.19266	1.0363
													185.689	135.939	5.65611	4.69164	1.0825	1.01738
													127.172	100.661	4.6092	4.26529	1.04963	1.13558
													164.986	194.561	5.27318	5.98215	1.05896	1.15568
													194.456	343.598	5.63866	7.44947	1.02733	1.0148
													132.243	108.582	4.62465	4.54191	1.01617	1.1937
													127.595	159.599	4.57679	5.2019	1.0315	1.0653
													143.967	179.246	4.97947	5.40853	1.08214	1.02539
													149.988	151.149	4.99417	4.93423	1.04484	1.01207
													128.018	216.426	4.59618	6.13878	1.03682	1.09405
													125.271	856.091	4.61064	13.5213	1.06623	1.34183
													187.907	149.143	5.62408	5.27213	1.05765	1.17098
													214.524	126.75	5.99211	4.56367	1.05163	1.03243
													140.376	255.507	4.77085	7.40827	1.01878	1.34962
													203.434	215.053	5.79882	6.1134	1.03857	1.09194
													184.104	133.721	5.97128	4.75655	1.21689	1.06307
													213.257	577.241	6.06606	10.0722	1.08415	1.10426
													194.456	114.286	5.70084	4.61551	1.05011	1.17118
													178.295	648.96	5.36364	11.239	1.01382	1.22297
													155.903	121.68	5.22962	4.41122	1.10221	1.0048
													285.927	112.279	7.04384	4.24799	1.09029	1.00983
													195.723	162.451	5.71584	5.16712	1.04881	1.03265
													185.583	132.243	5.58892	4.86022	1.05754	1.12233
													143.122	101.4	4.94401	4.25184	1.07308	1.1202
													274.731	186.745	7.45196	6.36765	1.27003	1.36424
													151.889	344.654	5.24106	7.4479	1.1363	1.01126
													205.757	138.263	5.82573	4.76295	1.0364	1.03092
													102.245	107.315	4.33823	4.22423	1.15655	1.04476
													201.427	427.253	5.92791	8.35591	1.09614	1.02679
													132.137	290.257	4.80521	7.21556	1.09795	1.12703
													131.186	161.923	4.6521	5.38681	1.03655	1.12599
													148.509	206.497	5.33915	5.77807	1.20607	1.01586
													126.433	321.311	4.7277	7.46451	1.11076	1.08957
													155.48	324.48	5.11315	7.93414	1.05653	1.21897
													209.982	539.955	5.88395	9.38713	1.03594	1.02539
													127.912	106.364	4.78613	4.41725	1.12522	1.15262
													111.54	217.588	4.31454	6.24762	1.04862	1.12713
													145.234	112.068	5.38578	4.51069	1.25489	1.14073
													140.692	363.772	5.07084	7.83882	1.14833	1.06133
													116.293	146.079	4.47351	4.91879	1.08124	1.04066
													214.102	535.941	6.05798	9.50198	1.077	1.0585
													125.799	143.016	4.68615	4.85552	1.09682	1.03578
													145.129	102.879	4.9764	4.20523	1.07216	1.08002
													237.445	135.517	6.37276	4.89043	1.07466	1.10887
													136.468	354.372	4.71603	7.72814	1.02401	1.05894
													139.425	786.801	5.04567	11.4155	1.1473	1.04065
													106.153	384.053	4.28006	8.75616	1.08429	1.25434
													119.356	162.874	4.70959	5.11715	1.16762	1.01015
													211.778	168.894	5.8457	5.27855	1.01384	1.03656
													131.609	118.828	5.92104	4.42894	1.67375	1.03719
													157.381	136.256	5.30769	5.07209	1.1247	1.18631
													158.966	113.758	5.58606	4.33744	1.23335	1.03912
													297.123	167.31	7.53782	5.21049	1.20153	1.01957
													210.405	149.459	6.00714	4.89533	1.07761	1.00744
													156.536	289.729	5.17752	7.2425	1.07599	1.13754
													216.003	155.586	6.06753	5.02242	1.07089	1.01868
													201.004	113.441	6.26123	4.30836	1.22544	1.02809
													142.277	156.959	4.91055	5.52742	1.06489	1.22304
													149.882	158.121	4.98917	5.03439	1.04349	1.00713
													209.243	145.234	6.1374	4.93344	1.13109	1.05295
													333.247	592.451	7.5065	10.1218	1.0624	1.08653
													117.455	206.074	4.3769	6.15049	1.02481	1.15339
													118.194	140.27	4.42788	4.87418	1.04226	1.06419
													172.908	205.018	5.5175	5.7786	1.10624	1.02337
													126.75	152.945	4.77316	5.09101	1.12939	1.06476
													157.698	159.388	5.22484	5.49517	1.08767	1.19038
													149.248	226.777	4.9959	6.83787	1.05075	1.29546
													143.122	120.729	4.97246	4.49035	1.08547	1.04937
													164.247	169.528	5.15613	5.25705	1.01702	1.02429
													380.673	325.431	7.91855	7.49425	1.03495	1.08437
													135.094	146.924	4.87129	5.02928	1.10365	1.08168
													153.051	119.356	4.96184	4.50869	1.01072	1.07013
													104.886	109.427	4.14259	4.29724	1.02804	1.06031
													113.547	105.942	4.32208	4.43523	1.03369	1.16666
													186.006	163.613	5.58803	5.19962	1.0548	1.03826
													168.789	154.001	5.27109	5.60436	1.03428	1.28147
													212.201	156.325	5.99222	5.15826	1.06319	1.06945
													200.899	120.201	5.66925	4.46288	1.0052	1.04112
													149.354	264.591	4.95372	6.75029	1.03235	1.08206
													114.181	488.093	4.37048	9.07792	1.0511	1.06084
													117.877	138.686	4.49549	5.00359	1.07722	1.13426
													172.274	127.172	6.02649	4.50889	1.32461	1.00445
													161.078	163.402	5.10879	5.31474	1.01807	1.08614
													139.531	384.686	4.87564	7.96217	1.07047	1.03547
													110.906	538.688	4.32847	10.6274	1.06143	1.31734
													185.9	263.323	5.60076	6.64076	1.06022	1.05227
													114.392	137.735	4.5673	4.77735	1.14579	1.04114
													184.738	1190.18	5.85705	13.7792	1.16676	1.00234
													221.284	156.959	6.07824	5.16202	1.04902	1.06668
													106.259	113.23	4.14257	4.68127	1.01474	1.21603
													140.904	156.325	4.88208	5.00884	1.06284	1.00838
													172.803	232.058	5.51165	6.13455	1.10457	1.01894
													356.484	134.249	7.95187	4.70851	1.11449	1.03761
													264.696	197.73	6.9278	5.67313	1.13926	1.02271
													174.704	129.391	5.44743	5.03159	1.06724	1.22939
													153.368	616.533	5.17681	10.0752	1.09792	1.03451
													111.751	102.562	4.47181	4.09691	1.12433	1.02827
													137.312	224.453	4.79411	6.27626	1.05168	1.1027
													149.143	104.041	5.05605	4.14587	1.07696	1.03803
													208.398	324.586	5.93486	8.48026	1.06196	1.39209
													148.298	108.371	4.8822	4.22611	1.0099	1.0355
													186.851	266.598	5.64785	6.63247	1.07263	1.03675
													252.338	322.368	6.41965	7.63688	1.02617	1.13674
													131.503	110.906	4.739	4.22418	1.07304	1.0109
													168.894	204.384	5.22938	5.87247	1.01734	1.06016
													171.641	183.787	5.23501	5.63199	1.00322	1.0844
													116.504	286.666	4.81627	7.66847	1.25101	1.28891
													154.318	116.61	5.40774	4.35241	1.19068	1.02071
													131.926	190.759	5.30119	5.76397	1.33844	1.09431
													293.321	179.246	7.97598	5.63479	1.36272	1.11298
													194.773	197.202	5.9832	5.75228	1.15483	1.05426
													139.425	102.034	4.84961	4.17302	1.05987	1.07235
													172.486	129.708	5.76299	4.84712	1.20982	1.1381
													187.907	205.863	5.70516	5.7495	1.08836	1.00893
													146.291	447.744	4.8531	8.53561	1.01159	1.02239
													123.476	144.284	4.57251	4.82931	1.06392	1.01562
													152.628	162.451	5.35748	5.42121	1.18159	1.13671
													176.394	108.794	5.39038	4.49679	1.03499	1.16783
													132.665	176.394	4.67308	5.64325	1.03426	1.13437
													127.701	539.955	4.8031	10.3766	1.13509	1.25295
													249.169	525.273	6.55449	9.72246	1.08334	1.1307
													187.59	122.208	6.04362	5.26993	1.22339	1.42788
													142.911	672.514	4.8075	10.5829	1.01614	1.04637
													237.128	151.361	6.29848	4.9543	1.05116	1.0189
													120.201	133.827	4.50655	4.88299	1.0616	1.11946
													176.816	108.477	5.42253	4.34418	1.04487	1.0931
													140.164	507.528	5.20387	9.12544	1.21393	1.03093
													139.531	141.749	4.83456	4.81091	1.0525	1.02592
													132.348	101.506	4.81155	4.1229	1.09908	1.05219
													154.846	169.845	5.34871	5.52977	1.16085	1.13121
													131.503	1281.65	4.72925	16.2472	1.06863	1.29409
													141.009	162.557	4.85895	5.44037	1.052	1.14402
													289.729	130.869	6.95319	4.82764	1.04847	1.11895
													153.79	142.382	5.56223	4.95292	1.26401	1.08255
													171.641	133.51	5.55609	4.85751	1.13005	1.11044
													152.734	139.742	5.46593	4.74946	1.22906	1.01424
													138.686	373.173	5.17297	8.34613	1.21235	1.17284
													128.651	120.835	4.68331	4.41987	1.0712	1.01579
													145.34	153.79	5.11196	5.02395	1.12972	1.0312
													130.869	436.759	4.89494	8.50838	1.15037	1.04143
													145.234	501.613	5.1375	9.4499	1.14186	1.11858
													135.939	135.939	4.69829	4.69345	1.02027	1.01817
													124.954	108.899	4.64582	4.26713	1.08531	1.05057
													221.073	111.751	6.23234	4.39236	1.10394	1.08473
													132.348	104.041	5.37315	4.09424	1.37063	1.01233
													141.643	251.282	4.86952	6.55653	1.05186	1.0749
													145.551	117.983	5.25395	4.33718	1.19161	1.00178
													146.291	189.28	5.17615	5.72372	1.15074	1.08751
													119.884	239.769	4.41645	6.73513	1.02227	1.18872
													165.831	153.684	5.44304	4.9832	1.12252	1.01523
													104.252	157.17	4.42206	5.88211	1.17854	1.38318
													241.67	258.359	6.65981	6.79325	1.15314	1.12231
													106.153	132.348	4.16468	4.61565	1.02662	1.01141
													176.816	165.409	5.85262	5.16633	1.21719	1.01388
													247.479	112.174	6.52826	4.28633	1.08202	1.0291
													158.543	315.502	5.42072	7.96139	1.16452	1.26228
													160.867	933.408	5.32298	12.6611	1.10668	1.07907
													118.617	817.854	4.71699	12.2721	1.17859	1.15702
													179.879	438.766	5.75912	8.49346	1.15854	1.03304
													151.994	243.149	5.33306	6.28834	1.17572	1.02183
													183.154	138.58	5.42967	4.81461	1.01137	1.051
													198.786	382.046	5.76473	8.73508	1.05039	1.25487
													223.502	187.379	6.30546	6.62687	1.11771	1.47257
													176.605	169.528	5.73793	5.34695	1.17135	1.05962
													226.143	1018.86	7.0412	13.6967	1.3775	1.15691
													134.566	193.399	5.27767	6.3826	1.30055	1.32349
													135.411	440.351	4.71009	8.53203	1.0294	1.03869
													122.419	368.842	4.55398	7.96498	1.06442	1.08071
													169.739	163.296	5.24384	5.16612	1.01788	1.02691
													130.236	168.789	4.66409	5.27343	1.0495	1.03519
													103.407	105.942	4.32334	4.56056	1.13571	1.23353
													117.244	680.225	4.41437	11.2646	1.04431	1.17209
													107.315	148.509	4.16278	4.89117	1.01458	1.01217
													170.479	130.975	5.68308	4.69781	1.19036	1.05872
													217.271	129.391	6.5034	4.59102	1.22309	1.02352
													103.724	906.051	4.16601	12.4759	1.05134	1.07937
													100.661	365.568	4.10916	7.80447	1.05397	1.04688
													173.014	100.766	5.62829	4.06184	1.15041	1.02875
													119.779	151.466	4.51484	4.93165	1.06926	1.0089
													250.12	874.892	7.23447	13.531	1.31475	1.31488
													148.192	157.593	4.93563	5.10591	1.03286	1.03942
													158.966	104.991	5.12555	4.11233	1.03838	1.01205
													121.574	254.239	4.56814	6.59469	1.07849	1.0748
													198.786	165.197	5.85485	5.22812	1.08349	1.0396
													119.884	145.129	4.51626	4.88876	1.06899	1.03472
													237.234	194.139	6.1964	5.62881	1.01691	1.02542
													147.981	118.3	5.12397	4.39946	1.11478	1.028
													134.144	141.115	5.05862	4.99972	1.1986	1.11301
													132.348	319.832	4.72892	7.34965	1.06166	1.06118
													147.558	109.744	5.15834	4.37856	1.13302	1.09764
													348.879	121.786	7.98782	4.5761	1.14911	1.08037
													128.651	103.935	4.66917	4.20218	1.06474	1.0675
													210.405	184.949	6.00224	5.56728	1.07585	1.05296
													171.324	295.327	5.3279	6.91245	1.04106	1.01658
													137.629	110.695	4.8858	4.28762	1.08979	1.04348
													233.431	211.989	7.08299	5.89577	1.35038	1.03026
													188.435	268.921	5.54532	7.30435	1.02535	1.24657
													160.761	113.019	5.54952	4.43955	1.20367	1.09574
													253.5	492.107	6.40063	9.94044	1.01542	1.26163
													167.521	262.267	5.36729	6.81527	1.08049	1.11276
													121.997	258.781	4.71254	6.67639	1.14378	1.08226
													302.827	551.257	7.7632	9.57279	1.25045	1.04449
													355.639	100.766	8.21491	4.12759	1.19227	1.06233
													143.861	116.821	5.07134	4.36302	1.12326	1.02384
													206.814	421.338	5.87036	9.2367	1.04696	1.27228
													141.643	207.342	5.0021	5.94408	1.10991	1.07069
													154.635	235.755	5.80433	8.01773	1.36892	1.71326
													141.115	217.904	5.56555	6.48051	1.37919	1.21097
													403.91	205.229	8.69172	5.76005	1.17519	1.01576
													103.09	104.991	4.53347	4.33984	1.25263	1.12713
													115.659	147.981	4.64987	5.10479	1.17457	1.10645
													188.118	136.362	6.37677	4.83102	1.35816	1.07539
													127.067	193.822	4.73667	5.56013	1.10941	1.00218
													137.524	123.476	4.76192	4.5956	1.03602	1.07469
													141.432	156.325	4.91827	5.04964	1.07462	1.02488
													123.37	359.97	4.45835	7.76043	1.01232	1.0512
													184.844	209.349	5.63901	5.86932	1.08089	1.03392
													143.65	245.367	4.80362	7.41345	1.00928	1.40736
													101.928	328.177	4.30395	7.29131	1.14188	1.01785
													235.755	117.349	6.89819	4.4688	1.26821	1.06925
													107.843	214.524	4.21804	5.94938	1.03659	1.03669
													111.646	501.613	4.37311	9.73565	1.07626	1.18725
													113.441	136.045	4.40863	4.84191	1.07651	1.08276
													159.388	209.771	5.65348	5.80919	1.25996	1.0108
													220.968	116.293	5.96402	4.39294	1.01142	1.04265
													150.621	253.5	5.04938	6.69736	1.06358	1.11176
													105.836	126.644	4.33555	4.68835	1.11592	1.09052
													128.651	100.238	5.0186	4.29023	1.23007	1.15374
													156.642	114.392	5.24647	4.6422	1.1041	1.18368
													191.498	371.377	6.50993	7.99459	1.39049	1.08133
													106.364	105.308	4.27991	4.11219	1.08206	1.00894
													167.416	247.585	5.29676	6.31943	1.05294	1.01347
													157.381	174.598	5.44283	5.32144	1.1827	1.01906
													201.744	161.184	6.36364	5.38848	1.26122	1.13186
													111.751	462.004	4.25221	9.6076	1.01662	1.25535
													177.344	240.403	5.39359	6.36367	1.03067	1.05841
													123.898	124.743	4.49877	4.60826	1.02637	1.06964
													200.265	269.872	5.68429	6.61979	1.01374	1.02026
													164.669	133.616	6.15945	4.61657	1.44761	1.00222
													163.719	385.32	5.15028	7.9588	1.01799	1.03289
													172.697	130.764	5.4958	4.6446	1.0989	1.03655
													149.354	152.523	4.96109	5.20746	1.03542	1.11712
													118.511	161.923	4.55042	5.12936	1.0978	1.02093
													117.349	190.759	4.56186	5.56355	1.11425	1.01953
													176.922	278.322	5.57175	7.00679	1.10251	1.10833
													137.101	119.779	4.91655	4.55141	1.1078	1.08666
													142.594	166.993	5.10063	5.27278	1.14638	1.04607
													112.808	572.804	4.389	9.72297	1.07294	1.03698
													119.884	338.739	4.46983	7.49542	1.04712	1.04209
													112.913	134.038	4.27521	4.88026	1.01707	1.11645
													138.791	130.658	4.86824	4.70419	1.07291	1.06417
													224.559	147.136	6.21637	4.89437	1.08124	1.02295
													150.621	115.343	4.95248	4.63937	1.02315	1.17249
													149.671	114.709	5.08708	4.3412	1.08638	1.03229
													123.898	232.692	4.56828	6.38816	1.05833	1.10192
													135.623	687.619	4.84162	10.6177	1.086	1.03013
													196.568	345.711	6.09326	8.3134	1.18677	1.2561
													213.891	156.219	6.17993	5.14168	1.1219	1.0633
													128.44	201.216	4.7961	5.81481	1.12527	1.05582
													148.509	124.321	5.06728	4.62149	1.08637	1.07945
													185.477	183.893	5.46825	5.57074	1.01294	1.06033
													186.851	118.722	6.04621	4.44349	1.22928	1.04495
													118.828	243.36	4.73769	6.40992	1.18685	1.06081
													166.148	113.441	5.87028	4.50303	1.30317	1.1231
													125.06	126.011	5.11186	4.53621	1.31286	1.02603
													104.569	109.111	4.2132	4.18821	1.0666	1.01011
													194.878	167.521	6.27583	5.27016	1.26987	1.04173
													176.499	123.793	5.43242	4.48232	1.05057	1.01974
													263.217	200.371	6.8485	6.27117	1.11958	1.23323
													100.978	158.015	4.49847	5.65428	1.25917	1.27126
													173.436	195.195	5.50107	5.63962	1.09631	1.02379
													168.683	236.283	5.64613	6.35049	1.18743	1.07241
													147.241	747.508	5.37357	11.3622	1.23218	1.08514
													169.739	428.837	5.53441	9.57276	1.13381	1.34264
													207.447	180.302	6.44171	5.52572	1.25682	1.06404
													136.045	356.062	4.96565	7.81816	1.13881	1.07861
													175.971	163.085	5.81581	5.12159	1.2077	1.01059
													157.698	185.689	5.16245	5.48768	1.06185	1.019
													131.503	185.266	4.86383	6.28782	1.13032	1.34086
													257.408	196.991	6.53625	5.75589	1.04283	1.05672
													277.477	111.646	7.40698	4.36939	1.24232	1.07444
													141.537	138.369	4.82812	4.79671	1.03482	1.04479
													147.769	113.969	4.95406	4.48399	1.04356	1.10846
													191.498	321.734	5.60124	7.47819	1.0294	1.09214
													153.896	121.046	5.19568	4.4105	1.10214	1.00973
													144.917	173.542	4.87404	5.43361	1.03	1.06894
													102.773	126.433	4.55376	4.62154	1.26777	1.06143
													189.069	216.109	5.50831	6.03786	1.00831	1.05992
													125.905	252.232	4.71115	6.3978	1.10762	1.01962
													191.181	134.355	5.80361	4.83323	1.10696	1.09245
													199.209	185.161	5.71392	5.45483	1.02977	1.0097
													143.544	219.278	5.18312	6.08231	1.17592	1.06004
													118.089	275.259	4.46257	6.6834	1.0596	1.01961
													148.509	134.672	5.01361	4.74751	1.06348	1.05156
													140.904	112.385	4.86215	4.29222	1.05418	1.03
													123.053	465.701	4.6651	8.71038	1.11124	1.02364
													141.221	107.632	4.77639	4.37842	1.01504	1.11911
													154.846	214.419	5.90942	6.20244	1.417	1.12731
													238.396	646.636	6.23426	10.3204	1.02436	1.03494
													205.969	622.976	6.25405	10.0036	1.19317	1.00931
													216.637	110.906	6.15518	4.26885	1.09883	1.03239
													400.741	114.92	9.12685	4.57711	1.30604	1.14543
													380.884	159.282	8.97007	5.15514	1.32733	1.04832
													294.377	243.36	8.15545	7.08265	1.41962	1.29516
													196.146	168.683	5.65415	5.34335	1.02408	1.0635
													101.611	138.58	4.11906	4.70842	1.04914	1.00515
													165.092	742.121	5.4425	12.1364	1.12733	1.24706
													343.387	103.724	8.45189	4.1612	1.30709	1.04891
													114.709	112.596	4.44694	4.2897	1.08319	1.02686
													124.954	138.157	5.02281	4.90999	1.26859	1.0964
													178.401	308.848	6.2487	7.4008	1.37519	1.11428
													148.614	158.226	4.94264	5.32584	1.03285	1.12636
													357.118	169.317	8.10503	5.39311	1.15578	1.07934
													197.519	243.466	5.76208	7.03403	1.05616	1.27688
													370.004	506.789	9.09708	9.06514	1.40533	1.01883
													148.403	128.757	5.07276	4.69364	1.0895	1.07505
													202.061	177.767	5.80202	5.36565	1.04678	1.01759
													176.605	173.859	5.38107	5.34014	1.03018	1.0306
													126.644	152.417	4.53528	4.93132	1.02048	1.00247
													150.833	297.44	4.9277	8.03638	1.01152	1.36427
													188.118	356.062	5.6356	8.50583	1.06079	1.2767
													166.465	166.148	5.75709	5.289	1.25101	1.05787
													151.572	760.183	5.65921	11.0686	1.32762	1.01262
													170.056	225.826	6.21904	6.06567	1.42901	1.02368
													139.953	390.39	4.97117	8.04805	1.10947	1.04247
													171.852	148.086	5.67331	5.07774	1.17679	1.09397
													172.803	147.769	5.73545	5.07973	1.19609	1.09718
													117.877	121.786	4.4328	4.44912	1.04738	1.02125
													163.296	342.964	5.36445	7.97158	1.10727	1.16418
													138.263	110.906	4.87864	4.35254	1.08161	1.07327
													107.104	824.72	4.19774	11.6552	1.03373	1.03494
													177.239	181.675	5.38114	5.46583	1.02653	1.03323
													163.085	282.441	5.44471	8.2919	1.14213	1.52954
													149.565	108.16	5.04177	4.2677	1.06787	1.05804
													255.824	113.124	7.39805	4.70887	1.34423	1.23157
													143.227	146.502	4.91387	5.24729	1.05926	1.18088
													189.808	245.789	5.88199	7.01842	1.14529	1.2592
													136.045	178.295	4.80226	5.35615	1.06509	1.01099
													135.2	502.986	5.00666	9.2694	1.16493	1.07331
													250.859	225.721	6.59671	6.61393	1.08995	1.21766
													256.457	294.377	6.67982	8.19898	1.09319	1.43481
													136.996	469.82	4.75129	8.73808	1.03537	1.02113
													248.747	581.677	6.76384	10.1935	1.1556	1.1224
													122.419	732.615	4.53533	11.1018	1.05571	1.05703
													210.933	529.921	6.22399	10.1469	1.15391	1.22078
													189.597	157.381	5.56591	6.28354	1.02665	1.57629
													162.134	134.883	5.16803	4.74686	1.03504	1.04963
													119.462	145.234	4.6937	5.00484	1.15873	1.08365
													110.378	384.792	4.27969	8.87917	1.04261	1.28736
													138.791	141.009	4.77142	6.05089	1.03065	1.63144
													213.046	144.178	5.94822	4.93651	1.04347	1.06199
													237.023	108.054	6.6129	4.31314	1.15924	1.08175
													234.593	343.809	6.39429	7.50772	1.09509	1.0301
													160.867	223.608	5.61002	5.98463	1.22925	1.00639
													136.89	131.398	4.97818	4.68293	1.1375	1.04864
													142.805	182.626	4.81493	6.01516	1.02004	1.24484
													194.561	233.959	5.68503	6.66733	1.04373	1.19383
													116.927	164.458	4.42491	5.52011	1.05214	1.16418
													334.937	354.9	7.61838	8.24684	1.08878	1.20406
													171.746	173.542	5.86846	5.35915	1.25991	1.03984
													171.324	142.277	5.38461	4.87676	1.06334	1.05029
													114.92	236.917	4.69561	6.20196	1.2055	1.0201
													124.954	558.967	4.74099	9.97345	1.13023	1.11811
													126.433	560.446	4.93336	9.49125	1.2095	1.00993
													115.026	115.554	4.2992	4.80127	1.00963	1.25345
													192.132	480.488	5.57261	8.99937	1.01554	1.05906
													284.026	122.842	6.92245	4.49395	1.06009	1.03297
													244.205	130.975	6.83645	4.72505	1.20251	1.07104
													141.854	164.141	5.0582	5.54539	1.13326	1.17714
													345.605	167.944	8.08024	5.22594	1.18699	1.02175
													160.444	347.189	5.40035	7.89406	1.14209	1.12776
													115.131	203.645	4.60866	5.76234	1.15914	1.02448
													117.666	163.296	4.41886	5.20245	1.04267	1.0414
													211.356	133.933	6.25416	4.646	1.1628	1.01263
													121.574	251.176	4.44253	6.38901	1.02	1.0211
													178.084	208.398	5.72391	5.89543	1.15595	1.04789
													122.208	125.694	4.4386	4.65836	1.01291	1.08476
													171.958	335.887	5.26196	7.38645	1.01171	1.02061
													108.794	178.506	4.48959	5.33745	1.1641	1.00275
													259.204	161.078	7.79777	6.04169	1.47394	1.42383
													207.447	693.639	6.06916	11.3036	1.11565	1.15739
													208.609	618.857	6.05697	10.2721	1.10499	1.0713
													139.214	409.191	5.0763	9.81507	1.16304	1.47925
													138.686	127.172	4.78925	4.64556	1.03916	1.06626
													157.698	110.589	5.1877	4.29481	1.07227	1.04798
													289.835	134.989	7.31685	4.69813	1.16059	1.02738
													124.532	220.334	4.55259	7.32345	1.04572	1.52943
													142.805	154.741	4.81884	5.01434	1.02169	1.02095
													137.312	106.047	4.90632	4.19115	1.10149	1.04075
													123.898	629.631	4.5699	10.5242	1.05908	1.10528
													198.786	120.412	5.95813	4.54624	1.12205	1.07848
													161.817	378.032	5.23927	7.91841	1.06585	1.04214
													122.948	124.109	4.58991	4.47743	1.07663	1.01492
													126.328	394.721	4.75342	7.95939	1.12381	1.00844
													175.338	206.814	5.48826	5.76951	1.07938	1.01129
													136.573	111.963	4.91924	4.26742	1.1133	1.02197
													136.89	704.836	4.76473	10.929	1.04204	1.06476
													157.698	186.428	5.13826	6.57457	1.05193	1.45681
													118.617	126.328	4.49635	4.80838	1.07091	1.14995
													136.362	201.427	4.91058	5.71902	1.1111	1.02025
													159.599	152.311	5.43991	5.13235	1.16502	1.08663
													100.344	213.891	4.20397	5.9954	1.10665	1.0559
													162.662	134.778	5.25784	4.76978	1.06784	1.06062
													162.346	139.425	5.19122	5.06197	1.04299	1.15472
													235.438	152.628	6.52234	4.94576	1.1353	1.00696
													198.998	101.189	6.98994	4.10882	1.54269	1.04829
													305.784	418.592	7.97504	8.6979	1.30687	1.13558
													202.8	257.619	6.3315	6.96583	1.24201	1.18344
													102.245	110.167	4.13192	4.50877	1.04916	1.15943
													143.967	142.488	4.84499	4.85411	1.02448	1.03901
													154.107	109.85	5.07651	4.52179	1.05072	1.1695
													195.618	149.988	5.64935	4.94479	1.02511	1.02429
													196.568	182.52	6.12941	5.41321	1.20089	1.00874
													179.562	237.023	5.48252	6.23959	1.05178	1.03205
													143.756	541.645	4.97066	9.35972	1.0799	1.01623
													163.824	140.692	5.19249	4.85025	1.03408	1.0506
													224.876	164.352	6.03057	6.39264	1.01614	1.5623
													296.595	133.51	7.20894	4.89774	1.10093	1.1289
													127.701	394.087	4.58567	8.86268	1.03465	1.25233
													158.966	148.826	5.12896	4.9472	1.03976	1.03329
													143.756	117.983	5.17608	4.46571	1.171	1.06204
													290.786	127.806	7.58966	4.55787	1.24466	1.0213
													114.286	431.901	4.30104	8.56607	1.01703	1.06748
													133.721	459.152	5.1165	8.88925	1.23006	1.08132
													124.321	627.413	4.48517	10.5236	1.01671	1.10906
													138.052	385.531	5.17163	7.88377	1.21729	1.01295
													119.884	211.673	4.81064	5.86108	1.21289	1.0197
													151.044	772.33	5.19484	12.0055	1.12259	1.17258
													141.537	120.624	4.92326	6.60503	1.076	2.27246
													188.224	220.862	5.82335	5.94241	1.13201	1.00458
													200.582	155.586	6.13675	5.54829	1.17968	1.24316
													130.341	220.756	4.93205	6.04429	1.17261	1.03982
													113.547	500.346	4.33543	9.34592	1.04009	1.09687
													193.928	232.903	5.76808	6.14698	1.07796	1.01936
													132.982	590.021	4.79957	10.8766	1.08841	1.25978
													143.333	128.651	4.87537	4.61239	1.04195	1.03901
													109.744	134.144	4.34133	4.66197	1.07905	1.018
													128.018	246.846	4.56559	6.3523	1.02307	1.02711
													137.946	131.609	4.88604	4.6412	1.08739	1.02838
													179.351	113.336	5.71521	4.29993	1.1443	1.02503
													339.162	228.889	7.57559	6.68038	1.06318	1.22506
													211.356	261.422	5.84439	6.59334	1.01542	1.04484
													175.338	132.876	5.53245	4.8432	1.09683	1.10917
													232.692	645.158	6.43992	10.8254	1.11985	1.1413
													110.061	227.833	4.21523	6.10628	1.01435	1.02829
													132.137	259.732	5.21568	7.26918	1.29353	1.27828
													232.586	128.546	6.10354	4.57311	1.00638	1.02222
													167.627	144.601	5.20135	4.80905	1.01407	1.00491
													107.104	101.823	4.17496	4.51805	1.02254	1.25962
													154.529	420.071	5.08225	8.34381	1.05022	1.04133
													107.421	236.6	4.16688	6.74633	1.01558	1.20865
													242.726	320.466	7.17751	7.45455	1.33356	1.08953
													109.85	152.311	4.3165	4.99925	1.06572	1.031
													173.753	127.172	5.38215	4.55852	1.04751	1.02668
													217.271	152.945	6.51299	4.99437	1.2267	1.02472
													178.401	138.686	5.97415	5.24575	1.257	1.2467
													142.488	152.1	5.20066	5.17793	1.19267	1.10755
													133.827	124.849	4.87485	4.55917	1.11573	1.04609
													129.285	575.656	4.59627	10.7281	1.0267	1.2562
													107.209	168.472	4.19961	5.67707	1.03363	1.20199
													199.631	394.298	5.66538	9.72343	1.0102	1.50659
													225.087	120.835	6.49496	4.42207	1.17756	1.01681
													132.031	200.793	4.90782	6.2639	1.14625	1.22778
													107.949	154.635	4.17922	5.09115	1.0166	1.05318
													155.269	111.329	5.00309	4.22391	1.01291	1.00694
													130.975	637.975	4.67482	10.2894	1.04839	1.0427
													121.68	183.576	4.44279	5.45129	1.01923	1.0171
													158.754	248.852	5.61867	6.41977	1.24946	1.04058
													145.234	122.736	5.21545	4.4667	1.17678	1.02137
													169	231.636	5.53796	6.26993	1.14023	1.06635
													170.056	273.674	5.58015	6.69568	1.15048	1.02928
													136.89	115.026	4.77904	4.32282	1.04831	1.02075
													154.952	121.786	5.10432	4.82094	1.05647	1.19908
													212.834	170.162	6.22224	5.34001	1.14296	1.05293
													135.939	108.16	4.75878	4.38325	1.04671	1.11611
													318.882	141.009	7.54362	4.83935	1.12127	1.04353
													130.13	123.476	4.68118	4.661	1.05807	1.1055
													216.531	117.349	5.88761	4.37692	1.00586	1.02574
													172.169	126.961	5.55878	4.74403	1.12768	1.11379
													110.906	102.668	4.3265	4.08231	1.06047	1.01991
													111.223	155.058	4.37734	4.99109	1.08244	1.00943
													139.953	149.248	5.0135	4.98692	1.12844	1.04697
													143.227	183.259	4.833	5.40496	1.02468	1.00161
													155.058	615.477	5.09324	10.4627	1.05118	1.11751
													193.928	144.601	6.1894	4.83529	1.24119	1.01591
													186.956	140.798	5.96043	4.8436	1.19397	1.04693
													120.518	185.689	4.41064	5.57529	1.01422	1.05179
													160.656	247.374	5.31116	6.56053	1.10322	1.09321
													187.59	452.286	5.69782	9.25773	1.0874	1.19063
													103.513	124.743	4.12508	4.53215	1.03289	1.0346
													520.626	1024.56	10.6868	12.9122	1.37831	1.02245
													169.951	145.234	6.11306	4.84786	1.38158	1.01674
													170.796	225.615	5.21934	6.1725	1.00215	1.06105
													109.322	158.754	4.48455	5.06726	1.15587	1.01625
													152.1	102.773	5.11497	4.24697	1.08078	1.1027
													211.356	113.969	6.4	4.27664	1.21766	1.00832
													161.289	183.154	5.5997	5.67535	1.22153	1.10497
													227.622	110.589	6.72484	4.59852	1.24833	1.20144
													122.103	109.533	4.6647	4.26981	1.1197	1.04581
													199.209	187.801	5.87534	5.52739	1.08877	1.02217
													151.889	180.724	5.03104	6.05662	1.04706	1.27533
													175.971	144.495	5.44979	4.91309	1.06047	1.04963
													189.914	110.167	5.62259	4.66693	1.04592	1.2422
													109.216	252.972	4.26694	7.24847	1.04743	1.30497
													121.152	592.768	4.7225	9.93381	1.15663	1.04599
													144.706	113.441	5.16255	4.33011	1.15723	1.0385
													190.548	309.376	5.70149	7.66305	1.0719	1.19261
													135.939	191.815	4.84503	5.55091	1.085	1.00931
													156.008	158.438	5.11015	5.57087	1.05172	1.23074
													149.459	108.688	5.3179	4.2354	1.18888	1.03702
													101.506	107.526	4.61007	4.3071	1.31554	1.08401
													159.177	311.488	5.23165	7.28578	1.08038	1.07076
													158.332	449.962	5.45203	9.4934	1.17958	1.25848
													210.299	135.939	5.96719	4.68552	1.06385	1.01473
													111.751	216.003	4.53459	6.5886	1.15612	1.26272
													184.21	189.174	5.61248	5.51426	1.07443	1.00993
													202.061	350.252	5.9219	7.56646	1.09049	1.02703
													100.344	169.739	4.30062	5.87568	1.15811	1.27795
													148.298	286.349	4.95105	6.76345	1.03858	1.00374
													113.758	119.567	4.26674	4.56002	1.00552	1.0927
													166.148	780.886	6.30281	12.3851	1.50229	1.23422
													182.203	155.163	5.46275	5.12374	1.02907	1.06308
													141.432	146.396	5.04578	5.02061	1.13107	1.08184
													129.391	222.552	4.55926	6.21537	1.00941	1.09064
													175.971	175.338	5.29835	5.42099	1.00235	1.05308
													224.453	144.284	6.34048	4.96595	1.12538	1.07391
													199.526	203.434	6.29675	5.80995	1.24857	1.04256
													173.859	164.352	5.35739	5.44045	1.03727	1.13155
													114.075	106.787	4.58141	4.24419	1.15608	1.05987
													149.354	147.03	4.97618	5.0131	1.04173	1.07396
													193.611	150.199	5.70978	4.90609	1.05801	1.0069
													147.241	128.44	4.97442	4.62747	1.05593	1.04753
													134.355	931.612	4.72442	12.5594	1.04381	1.06385
													122.208	138.897	4.48128	5.00473	1.03248	1.13305
													155.691	143.122	5.38139	4.98483	1.1687	1.09087
													198.469	158.86	5.87374	5.7033	1.09224	1.28653
													146.502	122.314	4.98012	4.69565	1.06369	1.13265
													154.107	148.826	5.09712	5.07078	1.05927	1.08556
													139.953	116.927	4.75195	4.39535	1.01377	1.03813
													142.699	149.037	5.16059	5.20089	1.17262	1.14036
													101.189	103.935	4.35806	4.35886	1.17933	1.14859
													168.049	124.426	5.85323	4.52045	1.28095	1.03189
													204.279	202.8	5.92979	6.34184	1.08152	1.24607
													120.096	238.396	4.60881	6.32458	1.1113	1.05425
													171.641	105.942	5.53344	4.25953	1.12086	1.07606
													535.624	166.993	10.0301	5.25331	1.18013	1.03836
													224.559	115.343	6.26062	4.43215	1.09669	1.07009
													125.799	134.778	4.49717	4.86488	1.01013	1.10333
													735.572	647.059	11.8192	10.1622	1.19324	1.00279
													193.294	126.539	5.74513	4.55865	1.07291	1.03188
													113.441	434.752	4.54698	8.52372	1.14513	1.05002
													189.174	120.307	6.16077	4.54272	1.26063	1.07776
													265.224	178.506	7.00266	5.66661	1.1617	1.13025
													126.75	190.125	4.64686	5.71512	1.07041	1.07942
													142.171	643.151	5.52228	10.6949	1.34774	1.11743
													121.786	103.618	4.82729	4.38989	1.20224	1.16856
													172.908	153.896	5.43161	5.00919	1.07207	1.02445
													260.999	185.266	7.30637	6.17069	1.28512	1.29137
													162.979	113.864	5.18413	4.3785	1.03609	1.0579
													274.414	310.749	6.87121	7.28095	1.08104	1.07188
													147.664	139.847	5.0274	4.75335	1.07546	1.01514
													157.381	185.9	5.39309	5.46958	1.16119	1.01113
													167.204	181.992	5.40156	5.53709	1.09641	1.0585
													182.309	146.079	5.51844	5.09439	1.04956	1.11629
													146.607	166.887	4.90288	5.20457	1.03021	1.01982
													260.154	299.975	6.46848	7.01966	1.01054	1.03211
													148.086	131.398	4.96919	4.67189	1.0477	1.0437
													181.569	169.845	5.68311	5.55802	1.11766	1.14279
													107.209	120.201	4.27485	4.48073	1.071	1.04947
													219.7	217.588	6.18649	5.90628	1.09456	1.00733
													128.229	137.312	4.73581	4.75669	1.09896	1.03533
													205.757	240.931	5.78705	6.37101	1.02268	1.05853
													117.666	1247.85	4.91788	15.5634	1.29147	1.21963
													207.659	157.909	5.7962	5.17921	1.01652	1.06733
													209.032	184.632	5.88623	5.71523	1.04146	1.11158
													294.271	126.222	9.2358	4.55815	1.8213	1.03424
													201.744	148.192	5.91237	4.89025	1.08869	1.01395
													139.214	196.568	5.28918	6.26729	1.26263	1.25553
													269.872	526.329	7.15647	9.46779	1.1924	1.07009
													236.494	114.286	6.44342	4.37791	1.10304	1.05371
													169.106	140.376	5.28695	4.90376	1.03856	1.07633
													181.252	624.561	5.79509	10.565	1.16417	1.12292
													170.056	220.439	5.29362	6.05381	1.03536	1.0446
													122.314	447.216	4.53556	10.2351	1.05673	1.47179
													139.002	495.487	4.92356	9.1666	1.09576	1.06553
													305.256	156.325	7.17721	5.05773	1.0603	1.02816
													351.626	101.506	7.97378	4.1219	1.13613	1.05168
													147.558	286.772	4.97573	7.35151	1.05422	1.18412
													116.716	137.841	4.72033	4.73196	1.19948	1.02067
													124.954	179.246	4.99359	5.53913	1.25387	1.07551
													191.815	269.766	5.75747	7.21468	1.08583	1.21234
													135.834	152.628	5.03126	5.29236	1.17092	1.15304
													179.246	229.946	5.67048	6.1262	1.12712	1.0255
													128.757	112.702	4.77261	4.35666	1.11153	1.05817
													359.442	338.634	8.08684	7.38608	1.14316	1.01223
													110.589	181.675	4.33411	5.45578	1.06725	1.02943
													203.645	280.962	6.09963	7.37713	1.14792	1.21704
													148.72	123.159	5.10586	4.4841	1.10141	1.0258
													229.101	121.786	6.09212	4.79588	1.01787	1.18665
													108.899	680.014	4.48692	11.1535	1.16159	1.14944
													167.521	230.579	5.4767	6.08137	1.12499	1.00777
													162.768	557.594	5.14711	9.43214	1.02267	1.00249
													111.751	468.024	4.40745	8.83062	1.0922	1.04687
													141.643	495.909	4.88232	9.05041	1.0574	1.0378
													155.797	594.774	5.06301	9.81754	1.03381	1.0182
													245.156	100.872	6.61666	4.84134	1.12206	1.45996
													113.547	161.395	4.47045	5.27795	1.10588	1.08448
													260.683	193.611	6.78314	5.66292	1.109	1.04071
													135.411	347.823	5.2426	8.33915	1.27532	1.25622
													127.278	487.565	4.97615	9.16178	1.2224	1.0817
													175.654	150.516	5.63335	4.91636	1.13515	1.00899
													130.553	102.984	4.63934	4.4004	1.03587	1.18139
													215.792	111.434	6.01518	4.31671	1.05352	1.05067
													133.721	137.312	4.8467	4.79486	1.10375	1.05202
													122.419	200.582	4.50606	5.78182	1.04214	1.04717
													172.169	292.159	5.3655	7.16488	1.05062	1.10402
													208.292	184.738	5.85043	5.59408	1.03248	1.06434
													154.424	208.715	5.38775	6.164	1.18108	1.1438
													130.869	172.486	4.79398	5.28935	1.1034	1.01914
													152.523	178.189	5.04806	5.36513	1.04977	1.01498
													163.613	108.899	5.35365	4.43771	1.10068	1.13624
													114.286	434.858	4.38237	8.35094	1.05585	1.00763
													184.421	130.447	5.60967	5.04191	1.07212	1.22444
													143.544	106.047	4.8559	4.27217	1.03213	1.08138
													267.548	401.903	6.95606	8.82248	1.13633	1.21686
													155.48	168.894	5.11169	5.71592	1.05593	1.21545
													175.971	417.853	5.77227	8.83573	1.18968	1.17393
													242.304	391.341	6.52229	7.9896	1.10311	1.02488
													144.389	253.923	4.85912	6.45724	1.02745	1.03175
													315.502	163.191	7.30149	5.12205	1.0617	1.01012
													137.312	482.178	4.91473	8.98079	1.10527	1.051
													134.778	175.971	4.76384	5.40787	1.05798	1.04422
													337.789	950.942	7.68492	12.6356	1.09853	1.05492
													119.99	106.153	4.86815	4.27546	1.24098	1.08197
													179.034	118.3	5.42608	4.51632	1.03328	1.08334
													146.396	424.084	4.98573	8.23779	1.06686	1.00542
													246.634	490.734	6.75228	9.19872	1.16152	1.0834
													248.007	354.266	6.77745	7.98734	1.16372	1.1315
													140.587	307.369	4.95825	7.33055	1.09873	1.09848
													160.233	109.956	5.43933	4.23377	1.16016	1.02427
													127.067	107.737	4.66413	4.31853	1.07569	1.08764
													183.471	142.805	5.71237	4.82365	1.11749	1.02374
													186.111	133.616	5.54708	4.65016	1.03881	1.01685
													158.121	228.467	5.32706	6.18072	1.12763	1.05059
													161.501	141.221	5.11565	4.84215	1.01814	1.04318
													107.632	396.728	4.34871	8.18917	1.10398	1.0621
													120.307	133.721	4.56277	5.30584	1.08729	1.32278
													119.567	118.3	4.46073	4.52442	1.04563	1.08723
													203.645	519.781	6.25345	9.21843	1.20655	1.02724
													126.116	402.431	4.56146	8.20496	1.03661	1.05109
													279.906	365.357	7.67254	8.03129	1.32143	1.10926
													206.814	152.311	5.91094	4.94518	1.06148	1.00882
													186.956	238.079	5.5176	6.38066	1.02315	1.07446
													111.329	132.348	4.32067	4.60327	1.0536	1.00599
													121.891	194.773	4.45352	5.80044	1.02238	1.08536
													158.015	126.539	5.3452	4.62262	1.13608	1.06104
													134.566	690.154	4.74907	11.3442	1.05308	1.1716
													173.225	267.548	5.34444	6.96641	1.03604	1.13972
													178.401	249.169	5.42125	6.34753	1.0351	1.016
													147.664	108.477	5.33272	4.24819	1.21005	1.04532
													163.402	316.875	5.2474	7.69324	1.05879	1.17357
													118.722	121.68	4.63715	4.82723	1.13802	1.20325
													109.639	533.406	4.5911	9.95947	1.20795	1.16841
													125.483	158.649	5.29627	5.30565	1.40455	1.11486
													132.243	274.097	4.67163	7.2055	1.03692	1.19016
													166.676	130.341	5.36937	4.60706	1.08681	1.02316
													142.805	142.171	4.91088	4.93746	1.0611	1.0774
													233.748	107.737	6.2927	4.29956	1.0644	1.07811
													122.525	151.044	4.58484	5.14576	1.07796	1.10148
													169.317	285.399	5.39654	7.1949	1.08071	1.13967
													121.891	141.221	4.49666	5.16318	1.04229	1.18608
													134.566	393.031	4.76536	7.97299	1.06031	1.01624
													125.06	148.614	4.94287	4.91336	1.22749	1.02065
													123.264	230.896	4.7444	6.52904	1.14737	1.16001
													131.926	233.326	5.44586	6.38567	1.41248	1.09807
													708.321	726.066	12.5561	11.379	1.39848	1.12051
													131.926	106.998	4.64569	4.20176	1.0279	1.03673
													133.404	118.511	4.72166	4.45413	1.05003	1.05183
													172.063	109.85	5.26039	4.41667	1.01048	1.11576
													106.998	482.284	4.23982	8.85235	1.0556	1.02093
													194.139	115.343	5.56605	4.38111	1.00268	1.04559
													172.169	146.502	5.83953	5.04291	1.24446	1.09069
													190.759	507.317	5.67928	9.13241	1.06239	1.03293
													133.721	542.279	4.95442	9.36112	1.15336	1.01534
													167.838	809.933	5.32372	12.1604	1.06101	1.14716
													110.589	121.68	4.80667	4.57751	1.31267	1.08198
													102.668	620.864	4.15954	10.2721	1.05886	1.06782
													198.681	182.731	5.71957	5.89155	1.03455	1.19351
													200.476	193.505	5.92398	5.81695	1.09988	1.0987
													144.917	161.712	5.03996	5.21697	1.10132	1.05748
													132.771	769.372	5.07946	12.0451	1.22099	1.18486
													134.989	126.961	5.09832	4.69501	1.20987	1.09089
													140.798	379.616	4.807	7.92502	1.03117	1.03953
													199.631	198.892	6.19905	5.83593	1.20949	1.07593
													218.855	178.929	6.0054	5.52855	1.0354	1.0733
													132.982	296.701	4.78898	7.21962	1.08361	1.1038
													115.659	135.517	4.34271	4.66817	1.02452	1.01037
													130.658	910.065	4.73641	12.1277	1.0788	1.01546
													152.734	430.527	5.30198	8.47154	1.15643	1.04738
													158.966	397.361	5.28534	8.15273	1.10414	1.05099
													107.104	125.694	4.39951	4.50977	1.13549	1.01666
													105.203	121.891	4.22483	4.55829	1.06604	1.07105
													236.494	241.564	6.60466	6.68258	1.15894	1.16154
													128.757	466.863	4.89529	8.6956	1.16941	1.01763
													181.992	197.73	5.49511	6.14427	1.04251	1.19963
													154.846	153.156	5.13181	4.98472	1.06861	1.01936
													110.589	266.281	4.2943	6.64117	1.04773	1.04071
													293.849	167.204	7.25943	5.27936	1.12684	1.04736
													126.011	149.988	4.74282	4.9405	1.12162	1.02251
													191.921	124.321	5.57171	4.58217	1.01633	1.06116
													312.122	128.757	7.31181	4.57474	1.07623	1.02127
													171.429	696.702	5.27353	10.9353	1.01929	1.07843
													114.498	256.774	4.68392	7.4181	1.20394	1.34652
													169.211	153.262	5.42614	5.15595	1.09328	1.08984
													134.989	172.274	4.75982	5.24928	1.05454	1.00498
													263.323	124.426	6.53155	4.56065	1.01794	1.05032
													173.648	265.013	5.33777	6.90547	1.03093	1.13057
													139.847	391.974	4.77811	8.29198	1.02574	1.10214
													174.387	184.421	5.38941	5.51098	1.04652	1.03473
													184.844	135.411	5.63958	4.75102	1.08111	1.04737
													176.605	116.61	5.54284	4.37219	1.09305	1.03001
													228.784	179.034	7.06642	5.3992	1.37137	1.02306
													119.251	360.921	4.65893	7.69992	1.14364	1.03214
													254.134	127.489	7.0388	4.55169	1.22494	1.02106
													101.611	106.892	5.27244	4.63147	1.71894	1.26087
													163.191	102.351	5.14158	4.14004	1.01784	1.0522
													165.726	122.314	5.2372	4.72209	1.03989	1.14544
													113.441	105.836	4.26408	4.19559	1.00707	1.04504
													165.197	201.744	6.30699	5.72313	1.51294	1.02011
													116.399	587.803	4.3265	9.96105	1.01043	1.06062
													187.062	125.694	5.61881	4.5509	1.06043	1.03529
													132.454	139.425	4.65371	4.96814	1.02734	1.11231
													285.188	107.949	7.39203	4.72793	1.20386	1.30108
													146.079	134.461	5.29692	4.90193	1.20681	1.12284
													149.671	256.88	5.33004	6.78158	1.19263	1.12489
													245.789	231.53	6.69727	6.20694	1.1466	1.04551
													128.018	140.904	4.55444	4.92909	1.01808	1.08341
													152.628	446.16	5.05725	8.48945	1.05287	1.01496
													163.719	282.969	5.13876	6.91335	1.01344	1.06125
													175.232	280.329	5.35252	6.85915	1.02727	1.05452
													151.678	165.937	5.03695	5.88423	1.05098	1.31104
													163.402	182.309	5.47193	5.58554	1.15134	1.07523
													158.966	703.146	5.47461	11.1071	1.18463	1.1024
													136.151	124.109	4.75176	4.55008	1.042	1.04813
													132.876	398.523	4.76327	8.65507	1.07286	1.18105
													116.716	273.358	4.51345	8.31825	1.09665	1.59042
													128.546	452.498	4.55597	8.72622	1.01457	1.05734
													199.103	468.024	5.67376	8.93364	1.01588	1.07144
													115.131	135.623	4.50316	4.94123	1.10668	1.13114
													138.686	122.314	5.30975	4.73294	1.27731	1.15071
													133.616	574.917	4.94739	9.88989	1.151	1.06895
													174.281	113.441	5.48561	4.49419	1.08488	1.1187
													127.384	101.717	4.51449	4.46014	1.00527	1.22881
													139.002	490.734	4.95424	9.4539	1.10946	1.14434
													206.074	143.227	6.32149	4.82855	1.21841	1.02279
													195.512	108.582	5.98158	4.33665	1.14984	1.08825
													172.697	392.819	5.65296	8.3391	1.16265	1.11231
													150.516	150.833	5.11673	4.93169	1.09291	1.01316
													164.247	472.883	5.38116	9.21802	1.10773	1.12902
													177.239	170.373	5.79513	5.27975	1.19055	1.02803
													159.177	207.659	5.39548	6.34386	1.1491	1.21769
													171.535	154.635	5.27224	5.17838	1.01816	1.08958
													119.145	234.065	4.38349	6.37665	1.01331	1.09151
													136.573	120.941	4.99601	4.4007	1.14832	1.00613
													194.033	215.475	5.87048	6.41889	1.11597	1.20144
													123.898	258.676	5.26743	6.72966	1.40706	1.10004
													220.545	167.732	6.50129	5.32628	1.20415	1.0627
													187.801	136.362	5.78011	4.68908	1.11777	1.01312
													141.854	143.016	4.8328	5.10306	1.03451	1.14408
													133.51	159.599	5.37665	5.08963	1.36047	1.01982
													249.697	432.429	6.54048	8.46659	1.07643	1.04155
													158.543	154.318	5.49425	5.11953	1.19633	1.06714
													244.627	244.522	6.74574	6.88396	1.16878	1.21769
													126.433	173.014	4.58351	5.34817	1.04403	1.03875
													135.728	112.385	4.95371	4.26908	1.13598	1.01892
													173.859	492.424	5.46934	9.26509	1.08107	1.09532
													164.986	200.476	5.35666	5.66463	1.09275	1.00568
													125.483	158.543	4.52617	5.06542	1.02579	1.01686
													202.906	146.079	5.80627	4.94945	1.04395	1.05367
													135.306	595.619	5.08513	9.85181	1.20079	1.02387
													139.953	329.233	5.52931	7.39197	1.37258	1.04279
													147.347	105.414	5.07413	4.14634	1.0979	1.02474
													134.672	106.364	4.66975	4.14013	1.0174	1.01254
													336.204	118.722	7.57493	4.53198	1.07234	1.08698
													152.839	136.89	4.95909	4.89293	1.01099	1.09887
													103.618	106.681	4.34	4.15222	1.14215	1.01544
													174.176	155.163	5.62692	5.07962	1.14218	1.04485
													178.612	142.277	5.5226	4.80119	1.07289	1.01799
													203.434	204.596	5.82483	5.77448	1.04791	1.02402
													133.616	269.449	4.8922	6.75023	1.12546	1.06253
													126.539	461.793	4.59817	8.83162	1.04985	1.06124
													211.144	208.398	6.01044	5.87903	1.07501	1.04207
													138.263	136.573	4.81637	4.9604	1.05418	1.132
													128.123	470.876	4.53713	8.77356	1.00952	1.02713
													118.3	103.935	4.39238	4.14337	1.0247	1.03783
													D	0.234	D	0.226	D	0.141
													P	<0.0001	P	<0.0001	P	<0.0001

## Sheet: Figure 2
	Figure 2c	BrdU				Figure 2d	SA-b-Gal				Figure 2e	AEM				Figure 2g	DMSO			Etoposide				Figure 2h	DMSO			Etoposide				Figure 2j	53BP1					Figure 2k	SA-b-Gal					Figure 2l	AEM
		G	Q	S			G	Q	S			G	Q	S			Low	Medium	High	Low	Medium	High			Low	Medium	High	Low	Medium	High			Growing	DD	MLN8054	Etoposide			Growing	DD	MLN8054	Etoposide			Growing	15Gy (36h)	MLN8054	Etoposide
		72.7	0.139305	0.229602			1	3	92			6.11345	5.62208	59.1288			0	3.2967	1.96078	78.6885	73.5294	75.2212			11.9266	11.9342	4.56245	75.4717	77.3737	67.3221			12.3104	78.2051	9.43739	82.9721			2.52525	0	87.1795	82.6923			1.53201	28.1278	72.1781	85.7143
		75.1744	0.312892	0.217256			3	6	86			8.39664	5.5789	58.6483			2.38095	0	0.662252	68	68.2927	85.1852			17.931	4.34783	1.74699	74.7664	66.4407	70.4738			13.1046	80.1527	10.1449	83.6022			7.73481	5.68182	77.1429	77.5862			1.39057	28.1804	58.1948	88.8889
		82.3402	1.00475	0.482456			4	4	90			11.6054	5.45024	59.6821			0	0.952381	1.31579	84.4828	68.4783	77.2059			13.3758	8.74317	2.57937	79.0419	69.4891	65.7448			11.8026	80.2239	10.9005	71.6814			2.54237	3.22581	84.9315	70.6897			1.60187	35.0682	73.5695	86.0806
																									12.2302	6.75676	1.38313	73.0038	74.6309	64.3081
		p	G - Q	<0.0001			p	G - Q	<0.0001			p	G - Q	<0.0001						p	L - M	0.2347			13.5484	2.00573	1.04086	76.8382	59.7716	64.8325			p	G - DD	< 0.0001				p	G - DD	0.9695				p	G - DD	0.0002
			G - S	<0.0001				G - S	<0.0001				G - S	<0.0001							L - H	0.9564			19.1781	6.34921	0.942655	80	74.3902	65.1479				G - MLN	0.7682					G - MLN	< 0.0001					G - MLN	< 0.0001
		n		3			n		3			n		3						n		3			34.9515	5.85938	2.15285	36.1624	71.0012	65.2794				G - Eto	<0.0001					G - Eto	<0.0001					G - Eto	<0.0001
																									25.8065	7.46269	1.12417	81.962		64.2561			n		3				n		3				n		3
																									9.93377	10.4683	1.45814	81.8697		60.7333
																												p	L - M	0.9131
																													L - H	0.1073
																												n	L	9
																													M	7
																													H	9

## Sheet: Figure 3
	Figure 3c		AEM		Figure 3d				Figure 3e				Figure 3g				Figure 3i		Precision	Accuracy	Recall	F1 Score
		SA-b-Gal	Pred. Sen.			Brdu-/p21CIP1+	AEM			p21CIP1+/ p53+	AEM			SA-b-Gal	BAEM			BAEM	0.82	0.8	0.9	0.83
		76.8224	83.9252			87.8436	85.518			44.4213	66.7362			64.8029	88.6343			BPEM	0.84	0.83	0.9	0.84
		72.7536	86.3768			53.9007	63.2979			20.0228	60.8671			65.7455	87.6364			PPEM	0.81	0.77	0.88	0.82
		69.9219	87.1094			64.6169	57.1573			31.6667	52.1212			32.8829	48.7988			AEM	0.9	0.89	0.94	0.89
		71.7241	84.1379			72.311	62.282			53.8462	51.4932			28.992	43.2136
		48.5232	64.9789			60.9705	51.4768			52.0996	49.3238			24.8824	40.7338
		62.9032	80.2419			57.3964	48.2249			54.1899	40.5587			4.99064	9.98129
		59.0278	90.9722			52.0548	43.462			56.2284	48.1834			10.2026	20.369
		44.1096	67.3973			29.5135	26.0541			39.1986	30.662			4.56919	14.6214
		50.8961	71.6846			25.7931	19.5862			34.5938	27.7311			9.32131	20.232
		9.42249	43.465			25.1269	21.066			32.5879	27.7955			3.37159	10.1865
		77.0833	82.3718			8.36653	16.2019			12.6623	8.65801			0.628931	6.16951
		53.0822	53.7671			6.08696	12.1739			9.04818	11.0458			0.550162	6.60194
		48.5261	60.5442			85.9086	87.172			57.6177	61.6805			67.8245	91.7733
		50.9662	63.285			86.6667	84.5455			40.2198	62.7106			64.8176	88.8298
		31.1475	63.9344			58.8906	52.6596			48.8722	46.5539			36.6392	47.3365
		38.3784	53.7838			58.7133	48.8445			50.822	47.9628			27.6983	40.0954
		37.069	53.7356			45.339	35.5932			44.8552	43.6229			23.4323	37.4587
		44.9799	53.4137			41.9052	33.3646			48.9607	40.1848			5.16971	11.906
		55.5363	62.1107			28.5866	25.7279			43.2219	39.6353			13.4291	24.6408
		7.7951	8.01782			22.4737	18.494			41.3717	26.1062			13.9105	25.4902
		76.4881	78.869			16.5167	13.1342			29.726	27.8082			15.7194	26.3669
		53.9157	55.2711			18.6788	11.959			29.2798	20.8973			13.1124	24.11
		48.6686	52.3669			9.23447	7.17473			12.5843	7.86517			0.593607	6.36986
		51.6765	58.7771			8.13732	6.51621			10.8043	8.16327			0.375587	4.88263
		49.6951	69.2073			88.828	85.7612			62.7835	61.9588			66.8224	91.4953
		34.7709	48.5175			80.1917	83.0671			54.3846	60			66.5863	89.1566
		50.5464	66.1202			48.2686	48.4806			27.897	39.3624			37.4848	51.9441
		38.6161	51.5625			50.8083	43.7413			42.3472	38.5073			35.6767	49.5457
		42.2222	60.8333			37.4591	31.2938			34.6091	39.2017			27.3213	41.2737
		81.2207	79.1862			37.2012	28.6832			42.0555	35.6763			10.4623	18.0049
		82.1549	81.9865			29.2135	22.382			36.973	32.2703			26.7081	41.0825
		25.7824	19.9702			20.3648	15.1244			26.0592	17.506			15.3296	29.2693
		28.6614	23.7795			15.5641	11.3162			18.4951	19.0577			25.8038	38.4208
		14.313	20.229			20.087	17.6087			22.3308	14.3754			20.8131	34.0256
		19.2575	27.3782			10.7028	9.09508			10.7752	6.89922			0.566572	4.35552
		22.7113	22.1831			10.6061	7.63636			10.0636	6.77966			0.723888	4.39504
		17.341	29.2871			88.412	85.6938			68.8156	65.2174			68.1964	92.7428
		29.1498	35.83			86.533	81.3754			67.5522	64.4213			66.4716	87.9599
		24.6479	50.3521			54.4066	52.5264			29.0664	38.2854			38.5878	53.4209
		13.4576	5.59006			54.9577	50.5765			41.4536	32.0323			31.3017	44.9282
		5.28634	28.1938			44.5389	35.8404			43.1272	36.5866			24.1307	38.207
		79.9401	80.0898			39.8117	34.2193			37.2229	29.987			6.05368	12.9069
		79.2523	82.8037			29.5393	26.2195			33.9891	30.1093			16.145	27.3664
		31.0714	31.7857			22.3602	21.0404			27.3632	19.7015			24.7133	38.6714
		26.4706	34.0074			19.0226	17.0677			26.1646	17.236			18.5966	30.3681
		22.7099	31.4885			17.5278	16.743			18.336	14.4588			22.6349	35.4183
		44.8637	52.6205			8.97683	12.7413			12.5506	7.04453			0.37144	4.62237
		43.8672	42.4242			7.37074	10.6711			17.5325	6.92641			0.504096	3.1506
		38.374	40.3252			87.1111	85.037			78.4014	62.0748			62.6374	92.7961
		28.821	34.4978			91.5966	85.9944			72.7941	67.6471			62.5	93.0147
		27.5862	48.5632			68.093	64.9302			40.0624	42.3227			36.8389	53.567
		19.1558	6.00649			58.6342	54.5526			42.1703	34.0659			32.6507	49.3174
		86.0819	76.7251			51.0495	46.1797			46.6401	38.1903			23.0663	35.0829
		81.7496	73.1523			45.5396	39.6403			39.9393	30.2202			6.41849	12.516
		41.6667	48.9837			35.014	31.8394			37.5975	30.7332			19.7506	33.1054
		44.709	58.4656			27.0085	24.4444			27.0021	17.4538			19.4605	32.0328
		40.7534	68.4932			18.172	16.5591			22.9102	17.7503			16.9428	30.2672
		31.7597	61.3734			27.0557	25.7294			21.6336	18.2119			18.0381	29.7527
		61.6341	65.7194			6.66667	14.6237			10.3211	11.4679			0.431034	5.17241
		43.0723	63.8554			8.18815	14.8084			10.3989	10.3989			0.280584	3.59147
		32.8221	29.1411			87.4845	86.1214			76.2681	63.587			62.591	88.2096
		23.6025	45.3416			85.3018	83.727			69.8795	61.3253			60.452	87.2316
		30.5398	4.54545			45.2469	52.1739			55.8083	47.766			49.7998	72.2178
		80.4878	75.3049			62.5772	55.1633			53.2588	46.7412			37.3318	58.1839
		71.6772	70.8861			54.022	48.6029			54.4944	39.8876			49.0472	70.5882
		77.4112	80.7107			50.1615	43.7029			50.2304	39.1705			14.8087	19.6339
		72.1519	79.1139			34.2889	31.5325			48.7873	38.9925			17.037	29.8148
		72.5207	80.7851			25.54	25.413			29.683	23.9193			30.8135	44.2071
		74.6171	82.4945			16.6917	13.2331			25.0746	22.9851			12.759	19.3021
		34.8148	13.7778			24.9476	23.4801			26.5421	28.2243			28.1437	45.3593
		15.1142	21.7926			6.68605	16.8605			11.2426	12.2288			0.710059	6.0355
		16.055	36.9266			8.57143	15.7143			14.9864	17.1662			1.5873	8.73016
		22.7273	36.3636			84.6897	85.5172			74.2553	64.0426			65.9544	91.5954
		83.3006	77.9961			85.7143	83.558			69.5122	64.6341			65.3659	89.1463
		81.9972	73.8397			65.9283	58.9662			52.0877	47.3904			59.984	87.1406
		76.9575	74.4966			83.8384	74.9495			55.516	43.6536			60.2996	91.573
		71.504	75.1979			66.6048	60.2968			53.9855	47.2826			64.5379	82.6446
		74.9004	88.8446			61.9765	58.6265			50.7463	39.801			63.198	88.0711
		68.8312	87.8788			51.6892	52.027			44.6667	41.0476			33.0552	49.8074
		13.1367	33.7802			40.1685	39.6067			29.7539	34.0045			13.5757	24.3442
		18.1373	28.4314			28.9199	31.0105			26.0652	26.0652			16.9884	27.5097
		25.8537	37.3171			32.2388	34.0299			29.2683	28.2927			3.09995	7.58952
		29.1139	47.4684			3.58974	48.7179			8.10056	12.0112			0.50775	4.70337
						7.84314	28.1046			7.14286	16.1376			0.573845	4.95319
		CORREL	0.8745			82.2099	84.9724			79.1304	67.8261			67.4457	90.3172
		P VALUE	<0.0001			83.3333	83.1019			73.352	62.9734			67.3184	89.6648
						81.6065	72.5262			69.7345	57.5221			66.1496	89.5073
						80.9945	74.4751			65.7588	56.0311			67.0588	90.4575
						77.0526	71.3684			70.6687	58.5106			63.4313	87.5598
						79.0105	73.1634			68.0141	55.3603			64.6699	89.8533
						41.4773	49.2898			68.2403	55.794			35.0911	56.7593
						42.8571	41.5094			43.6975	44.5378			12.9197	25.3285
						11.2132	20.7721			31.5789	45.8647			13.4476	23.053
						26.8595	33.0579			34.5745	44.6809			2.47012	6.53386
						9.73154	31.5436			9.00901	45.9459			0.372024	4.27827
						3.48101	45.8861			23.8636	30.9659			0.23175	6.60487
						CORREL	0.9478			CORREL	0.8681			CORREL	0.9969
						P VALUE	<0.0001			P VALUE	<0.0001			P VALUE	<0.0001

## Sheet: Figure 4
	Figure 4b		GM	AEM	AERFM	MEM	MERFM	HEM	HERFM	IEM	VCA		Figure 4c		GM	AEM	AERFM	MEM	MERFM	HEM	HERFM	IEM	VCA		Figure 4d		GM	AEM	AERFM	MEM	MERFM	HEM	HERFM	IEM	VCA
	Correlation	A549 Eto	0.88	0.88	0.87	0.87	0.85	0.8	0.84	0.61	0.83		Precision	A549 Eto	0.79	0.74	0.64	0.66	0.63	0.83	0.73	0.79	0.73		F1 Score	A549 Eto	0.81	0.8	0.75	0.76	0.74	0.72	0.57	0.46	0.79
		A549 Doxo	0.95	0.97	0.96	0.98	0.97	0.89	0.92	0.92	0.95			A549 Doxo	0.92	0.9	0.75	0.73	0.77	0.69	0.65	0.92	0.86			A549 Doxo	0.84	0.89	0.8	0.68	0.61	0.5	0.33	0.66	0.78
		A549 Bara	0.62	0.63	0.79	0.76	0.85	0.82	0.9	0.65	0.79			A549 Bara	0.92	0.88	0.65	0.7	0.77	0.68	0.67	0.92	0.81			A549 Bara	0.7	0.75	0.75	0.74	0.7	0.64	0.59	0.64	0.74
		MEL-103 Eto	0.99	0.98	0.97	0.94	0.96	0.95	0.89	0.98	0.98			MEL-103 Eto	0.87	0.82	0.69	0.68	0.81	0.77	0.78	0.88	0.84			MEL-103 Eto	0.88	0.87	0.8	0.73	0.73	0.73	0.48	0.79	0.85
		HEP-1 Eto	0.97	0.95	0.96	0.95	0.95	0.95	0.94	0.94	0.96			HEP-1 Eto	0.82	0.76	0.6	0.6	0.65	0.69	0.65	0.8	0.7			HEP-1 Eto	0.85	0.83	0.74	0.7	0.74	0.75	0.71	0.79	0.79
		MCF7 Eto	1	1	1	1	1	0.98	0.98	0.99	1			MCF7 Eto	0.95	0.94	0.87	0.86	0.9	0.81	0.86	0.95	0.92			MCF7 Eto	0.95	0.96	0.92	0.88	0.89	0.86	0.68	0.72	0.94
		HCT116 Eto	0.99	0.99	0.99	0.99	0.99	0.99	0.98	0.96	0.99			HCT116 Eto	0.86	0.83	0.69	0.68	0.76	0.74	0.75	0.87	0.78			HCT116 Eto	0.88	0.87	0.8	0.77	0.8	0.79	0.69	0.75	0.84
		IMR90 Eto	0.85	0.82	0.84	0.77	0.81	0.72	0.84	0.82	0.87			IMR90 Eto	0.9	0.93	0.61	0.58	0.59	0.55	0.55	0.93	0.67			IMR90 Eto	0.63	0.63	0.68	0.62	0.58	0.6	0.56	0.61	0.7
		IMR90 Doxo	0.81	0.78	0.86	0.72	0.76	0.77	0.81	0.79	0.87			IMR90 Doxo	0.88	0.93	0.61	0.6	0.62	0.58	0.59	0.93	0.68			IMR90 Doxo	0.77	0.71	0.7	0.64	0.53	0.63	0.57	0.72	0.72

## Sheet: Figure 5
	Figure 5c	mCherry					Figure 5d	GFP					Figure 5e	AEM						Figure 5h-i	Well	Bscore_IMR90	Bscore_A549		(Alphabetically ordered)		Figure 5j	HITS	A549 only	Pan-inducers	IMR90 only
		DMSO D7	DMSO D10	ABT-263 (1μM)	ABT-737 (5μM)			DMSO D7	DMSO D10	ABT-263 (1μM)	ABT-737 (5μM)			DMSO D7	DMSO D10	ABT-263 (1μM)	ABT-737 (5μM)				B - 8	0	0.573	1400W					ARQ621	Adavosertib	2_Methoxyestradiol
		401	2886	4207	3093			454	373	96	103			367	284	110	117				B - 8	-2.616	-0.868	1400W					AT101	AZ191	7_8_Dihydroxyflavone
		374	3292	3936	3395			507	402	41	116			429	301	154	177				B - 8	0.001	-0.61	1400W					AZ3146	AZ20	AG14361
		333	4045	4948	3767			505	453	193	139			408	318	185	148				D - 10	22.831	34.012	2_Methoxyestradiol					AZD7762	AZD6738	AZD2461
																					D - 10	42.16	0	2_Methoxyestradiol					BID1870	BX912	Costunolide
			p	n					p	n					p	n					D - 10	34.416	26.679	2_Methoxyestradiol					CHIR_124	CCT245737	MNS
		DMSO - D7	<0.0001	3				DMSO - D7	0.1649	3				DMSO - D7	0.0088	3					E - 10	-1.205	1.156	4_8C					CP_673451	Dorsomorphin	Palbociclib
		DMSO - 263	0.0624					DMSO - 263	0.0001					DMSO - 263	0.0007						E - 10	-1.064	0.699	4_8C					ENMD2076	Doxorubicin	PF573228
		DMSO - 737	>0.9999					DMSO - 737	0.0002					DMSO - 737	0.0006						E - 10	-0.91	0.084	4_8C					Gandotinib	ERK5IN1	PHA665752
															zxs						C - 4	-1.945	-0.968	4_Hydroxytamoxifen					HTH01015	Mebendazole	VPS34_inhibitor_1
																					C - 4	-2.19	-2.063	4_Hydroxytamoxifen					Luminespib	Niraparib	VX11e
																					C - 4	-0.951	0	4_Hydroxytamoxifen					MLN8054	PD0325901
																					D - 4	0	-0.674	4E1RCat					Naquotinib	PF562271
																					D - 4	0.001	-0.313	4E1RCat					NSC319726	Refametinib
																					D - 4	-0.002	-0.013	4E1RCat					PAC1	RG7112
																					G - 3	2.592	0.893	4EGI1					PR619	SNS314
																					G - 3	1.514	-0.064	4EGI1					PUH71	TAE226
																					G - 3	0	-1.07	4EGI1					Rabusertib	Tozasertib
																					D - 8	13.792	-0.002	4SC202					SBI0206965
																					D - 8	15.345	41.335	4SC202					SC144
																					D - 8	10.651	29.709	4SC202					SNS032
																					G - 7	0.689	1.411	5_hydroxymethyl_Tolterodine					SP2509
																					G - 7	0.067	0	5_hydroxymethyl_Tolterodine					TPCA1
																					G - 7	0.035	1.694	5_hydroxymethyl_Tolterodine					UMI77
																					B - 7	-8.866	-2.002	6H05					XL413
																					B - 7	0	-0.378	6H05					Y39983
																					B - 7	-3.419	0.186	6H05					ZM447439
																					B - 4	45.707	0.487	7_8_Dihydroxyflavone
																					B - 4	38.066	6.032	7_8_Dihydroxyflavone				n	27	18	11
																					B - 4	37.437	10.022	7_8_Dihydroxyflavone
																					G - 9	-0.184	-0.066	A366
																					G - 9	-0.462	-0.265	A366
																					G - 9	-0.303	0	A366
																					C - 10	0.286	1.485	A438079
																					C - 10	0	0.47	A438079
																					C - 10	-0.455	-0.833	A438079
																					E - 8	-0.215	1.34	A769662
																					E - 8	0.515	2.06	A769662
																					E - 8	1.534	3.053	A769662
																					D - 3	0.974	0.304	Acalabrutinib
																					D - 3	0.6	0.926	Acalabrutinib
																					D - 3	0.033	-0.448	Acalabrutinib
																					F - 5	15.687	97.76	Adavosertib
																					F - 5	18.999	86.61	Adavosertib
																					F - 5	23.492	67.799	Adavosertib
																					B - 8	-1.772	-0.077	ADL5859
																					B - 8	-0.026	-0.819	ADL5859
																					B - 8	-3.051	-0.064	ADL5859
																					C - 8	-0.005	-0.112	ADX47273
																					C - 8	-0.119	-0.632	ADX47273
																					C - 8	0	-0.504	ADX47273
																					E - 3	53.205	10.34	AG14361
																					E - 3	73.216	23.34	AG14361
																					E - 3	99.711	5.792	AG14361
																					B - 7	-0.092	-0.548	AGI5198
																					B - 7	0.379	-0.181	AGI5198
																					B - 7	0	-0.001	AGI5198
																					E - 9	0.563	-0.891	AGI6780
																					E - 9	0.001	-3.81	AGI6780
																					E - 9	0.267	-1.179	AGI6780
																					D - 9	-0.477	-0.917	AGK2
																					D - 9	-0.231	-0.383	AGK2
																					D - 9	-2.509	-1.364	AGK2
																					B - 8	0.001	0	AICAR
																					B - 8	0.666	-0.222	AICAR
																					B - 8	-0.039	1.398	AICAR
																					A - 7	0.674	1.388	Aloisine_A
																					A - 7	1.607	NA	Aloisine_A
																					A - 7	0	2.664	Aloisine_A
																					A - 8	-0.643	-1.77	Aloisine_RP106
																					A - 8	-0.808	0	Aloisine_RP106
																					A - 8	-0.634	-0.687	Aloisine_RP106
																					D - 4	-0.001	0.587	Aloxistatin
																					D - 4	-0.674	0.745	Aloxistatin
																					D - 4	0.064	-0.082	Aloxistatin
																					A - 5	0	NA	Alsterpaullone
																					A - 5	-0.203	NA	Alsterpaullone
																					A - 5	0	1.682	Alsterpaullone
																					A - 6	0.008	NA	Alsterpaullone_2_Cyanoethyl
																					A - 6	0.884	NA	Alsterpaullone_2_Cyanoethyl
																					A - 6	0.047	NA	Alsterpaullone_2_Cyanoethyl
																					E - 8	0	0.569	Alvelestat
																					E - 8	0.219	0.242	Alvelestat
																					E - 8	0	0.764	Alvelestat
																					B - 6	-0.551	-0.061	AM1241
																					B - 6	-0.118	-0.19	AM1241
																					B - 6	0	-0.613	AM1241
																					D - 6	-0.674	-2.324	AMG337
																					D - 6	-0.311	0.26	AMG337
																					D - 6	-0.033	-0.101	AMG337
																					E - 4	-0.003	0.354	AMG517
																					E - 4	0.025	0.055	AMG517
																					E - 4	-0.154	0.204	AMG517
																					A - 9	6.264	NA	Aminopurvalanol_A
																					A - 9	6.469	NA	Aminopurvalanol_A
																					A - 9	3.966	NA	Aminopurvalanol_A
																					B - 9	-0.115	-0.109	Amlodipine
																					B - 9	0	0.742	Amlodipine
																					B - 9	0.033	0.597	Amlodipine
																					A - 10	0	NA	AMPK_Inhibitor_CompoundC
																					A - 10	1.082	NA	AMPK_Inhibitor_CompoundC
																					A - 10	0.938	0.459	AMPK_Inhibitor_CompoundC
																					G - 9	-0.268	0.854	Anacetrapib
																					G - 9	0	0.256	Anacetrapib
																					G - 9	0	2.543	Anacetrapib
																					F - 9	-5.244	0.003	Anastrozole
																					F - 9	-0.116	-2.544	Anastrozole
																					F - 9	0.034	-8.211	Anastrozole
																					D - 11	0	0	Aniracetam
																					D - 11	0	0.001	Aniracetam
																					D - 11	-1.866	0.03	Aniracetam
																					E - 11	NA	NA	AP26113
																					E - 11	-7.471	28.338	AP26113
																					E - 11	NA	NA	AP26113
																					G - 4	-1.816	-2.097	Apatinib_mesylate
																					G - 4	-1.306	-3.364	Apatinib_mesylate
																					G - 4	-3.685	-1.416	Apatinib_mesylate
																					E - 4	-0.103	-0.29	Apigenin
																					E - 4	0	0.12	Apigenin
																					E - 4	-1.005	1.59	Apigenin
																					D - 8	-0.072	0.077	Apixaban
																					D - 8	-0.361	1.328	Apixaban
																					D - 8	0.25	0.064	Apixaban
																					G - 5	6.544	-0.212	Apoptosis_Activator_2
																					G - 5	4.972	0.575	Apoptosis_Activator_2
																					G - 5	0.008	1.783	Apoptosis_Activator_2
																					D - 9	-0.674	-1.804	Aprepitant
																					D - 9	0.655	-2.114	Aprepitant
																					D - 9	0.001	-1.028	Aprepitant
																					D - 3	0.256	-0.638	ARQ621
																					D - 3	NA	40.186	ARQ621
																					D - 3	-0.674	65.183	ARQ621
																					G - 7	-0.043	1.243	AS252424
																					G - 7	-0.72	0	AS252424
																					G - 7	0	0	AS252424
																					C - 10	4.584	2.164	ASP3026
																					C - 10	2.741	3.713	ASP3026
																					C - 10	0.961	11.896	ASP3026
																					G - 11	0.04	35.366	AT101
																					G - 11	0.254	NA	AT101
																					G - 11	5.67	34.855	AT101
																					G - 11	0.543	0.044	Ataluren
																					G - 11	0.501	3.168	Ataluren
																					G - 11	0.838	1.412	Ataluren
																					D - 3	-0.039	0.439	Atglistatin
																					D - 3	0.105	0	Atglistatin
																					D - 3	0	0.258	Atglistatin
																					A - 4	0	NA	ATM_ATR_Kinase_Inhibitor
																					A - 4	NA	NA	ATM_ATR_Kinase_Inhibitor
																					A - 4	NA	NA	ATM_ATR_Kinase_Inhibitor
																					A - 3	-0.028	-1.388	ATM_Kinase_Inhibitor
																					A - 3	0	-0.238	ATM_Kinase_Inhibitor
																					A - 3	0.106	-1.947	ATM_Kinase_Inhibitor
																					D - 11	0.982	0.099	Atorvastatin_Calcium
																					D - 11	-0.253	0.488	Atorvastatin_Calcium
																					D - 11	0.129	0.059	Atorvastatin_Calcium
																					B - 2	0.296	4.31	Aurora_Kinase_Cdk_Inhibitor
																					B - 2	0.244	6.122	Aurora_Kinase_Cdk_Inhibitor
																					B - 2	0.001	3.953	Aurora_Kinase_Cdk_Inhibitor
																					A - 11	-0.416	NA	Aurora_Kinase_Inhibitor_III
																					A - 11	-0.437	NA	Aurora_Kinase_Inhibitor_III
																					A - 11	-0.365	NA	Aurora_Kinase_Inhibitor_III
																					B - 10	36.313	74.554	AZ191
																					B - 10	36.364	72.394	AZ191
																					B - 10	34.298	48.809	AZ191
																					G - 10	41.99	87.77	AZ20
																					G - 10	41.219	206.795	AZ20
																					G - 10	55.301	107.219	AZ20
																					E - 9	1.841	43.328	AZ3146
																					E - 9	-0.564	30.989	AZ3146
																					E - 9	-0.001	2.207	AZ3146
																					E - 10	0.286	0	AZD1981
																					E - 10	-0.294	0	AZD1981
																					E - 10	0.107	0	AZD1981
																					G - 5	24.374	-1.323	AZD2461
																					G - 5	25.483	-2.726	AZD2461
																					G - 5	21.703	-3.966	AZD2461
																					E - 4	0.182	39.678	AZD3463
																					E - 4	-0.674	11.718	AZD3463
																					E - 4	0.43	25.749	AZD3463
																					D - 3	0.003	-1.811	AZD3965
																					D - 3	0.074	-0.001	AZD3965
																					D - 3	0.067	0	AZD3965
																					C - 11	-1.864	-1.964	AZD4547
																					C - 11	-1.508	-1.412	AZD4547
																					C - 11	-0.972	-2.729	AZD4547
																					D - 4	0	0.509	AZD6482
																					D - 4	0.073	0	AZD6482
																					D - 4	-0.915	-0.039	AZD6482
																					C - 6	65.271	211.802	AZD6738
																					C - 6	1.953	234.137	AZD6738
																					C - 6	52.993	217.338	AZD6738
																					G - 7	0	0.393	AZD7545
																					G - 7	0.249	0.356	AZD7545
																					G - 7	-1.915	1.73	AZD7545
																					B - 5	6.659	46.834	AZD7762
																					B - 5	-0.085	NA	AZD7762
																					B - 5	0	43.199	AZD7762
																					C - 7	-1.641	-0.09	AZD8186
																					C - 7	-0.427	-0.881	AZD8186
																					C - 7	0.001	-2.869	AZD8186
																					G - 8	-4.95	-1.548	BAPTAAM
																					G - 8	0	-0.703	BAPTAAM
																					G - 8	-0.233	-0.715	BAPTAAM
																					E - 6	0.682	-1.253	Batimastat
																					E - 6	0.001	-0.521	Batimastat
																					E - 6	1.194	-0.652	Batimastat
																					B - 4	1.788	0	BAY_117082
																					B - 4	1.534	-0.448	BAY_117082
																					B - 4	2.011	-0.75	BAY_117082
																					D - 4	-2.324	-3.884	BAY876
																					D - 4	-3.418	-1.833	BAY876
																					D - 4	0	-1.224	BAY876
																					C - 6	0	-0.62	BayK8644
																					C - 6	0.341	-0.917	BayK8644
																					C - 6	0.148	-0.697	BayK8644
																					B - 5	19.797	NA	Belinostat
																					B - 5	8.346	NA	Belinostat
																					B - 5	13.74	NA	Belinostat
																					E - 4	0.434	0.264	Belnacasan
																					E - 4	1.189	-0.672	Belnacasan
																					E - 4	4.406	1.213	Belnacasan
																					C - 4	0	3.152	Bergenin
																					C - 4	0	2.223	Bergenin
																					C - 4	-0.238	0.243	Bergenin
																					F - 7	17.824	63.546	BI2536
																					F - 7	NA	NA	BI2536
																					F - 7	61.125	124.747	BI2536
																					D - 7	5.501	0.096	BI7273
																					D - 7	3.062	3.248	BI7273
																					D - 7	3.219	0.134	BI7273
																					F - 5	4.083	NA	BI847325
																					F - 5	2.77	NA	BI847325
																					F - 5	3.45	NA	BI847325
																					B - 9	0.601	0	BIBR_1532
																					B - 9	0	0.983	BIBR_1532
																					B - 9	0	0.685	BIBR_1532
																					F - 9	10.383	58.72	BID1870
																					F - 9	4.658	140.752	BID1870
																					F - 9	28.242	67.466	BID1870
																					E - 11	-0.04	0.001	Birinapant
																					E - 11	0.253	-0.16	Birinapant
																					E - 11	-0.129	-0.059	Birinapant
																					A - 12	NA	NA	BLANK
																					B - 12	NA	NA	BLANK
																					C - 12	NA	NA	BLANK
																					D - 12	NA	NA	BLANK
																					E - 12	NA	NA	BLANK
																					F - 12	NA	NA	BLANK
																					G - 12	NA	NA	BLANK
																					H - 12	0	0	BLANK
																					A - 12	NA	NA	BLANK
																					B - 12	NA	NA	BLANK
																					C - 12	NA	NA	BLANK
																					D - 12	NA	NA	BLANK
																					E - 12	NA	NA	BLANK
																					F - 12	NA	NA	BLANK
																					G - 12	NA	NA	BLANK
																					H - 12	0	0	BLANK
																					A - 12	NA	NA	BLANK
																					B - 12	NA	NA	BLANK
																					C - 12	NA	NA	BLANK
																					D - 12	NA	NA	BLANK
																					E - 12	NA	NA	BLANK
																					F - 12	NA	NA	BLANK
																					G - 12	NA	NA	BLANK
																					H - 12	0	0	BLANK
																					C - 3	-0.599	85.678	BLZ945
																					C - 3	0.254	0.046	BLZ945
																					C - 3	-2.216	-0.025	BLZ945
																					F - 10	0.181	0	BML190
																					F - 10	-1.28	-0.172	BML190
																					F - 10	-0.915	0.062	BML190
																					B - 3	0.674	-0.001	BMS_707035
																					B - 3	1.282	0.275	BMS_707035
																					B - 3	-1.581	-0.547	BMS_707035
																					G - 6	0	0	BMS378806
																					G - 6	-1.551	0.372	BMS378806
																					G - 6	-0.486	-0.674	BMS378806
																					D - 4	-0.009	1.579	BMS582949
																					D - 4	0.001	0.038	BMS582949
																					D - 4	0.183	-0.29	BMS582949
																					E - 6	-0.605	-0.056	BMS911543
																					E - 6	0.026	-0.476	BMS911543
																					E - 6	-0.318	0.202	BMS911543
																					B - 5	1.226	-0.787	Bohemine
																					B - 5	1.79	-0.674	Bohemine
																					B - 5	1.607	-0.46	Bohemine
																					E - 6	-0.824	-0.029	Bosentan_Hydrate
																					E - 6	0	-1.231	Bosentan_Hydrate
																					E - 6	-0.408	0.674	Bosentan_Hydrate
																					F - 3	1.387	2.852	Bosutinib
																					F - 3	-3.03	5.216	Bosutinib
																					F - 3	-1.767	28.84	Bosutinib
																					C - 4	0	0	BPTES
																					C - 4	0.99	-1.59	BPTES
																					C - 4	0	-0.255	BPTES
																					C - 5	0	-0.136	BQ123
																					C - 5	0	-0.348	BQ123
																					C - 5	-0.762	0.122	BQ123
																					C - 7	0.491	-0.222	Brinzolamide
																					C - 7	-0.032	-0.113	Brinzolamide
																					C - 7	5.028	-0.098	Brinzolamide
																					G - 5	-0.794	-1.091	BTB06584
																					G - 5	-1.886	0.004	BTB06584
																					G - 5	-1.066	0	BTB06584
																					D - 6	-0.1	-0.053	BTZ043_Racemate
																					D - 6	0	0.576	BTZ043_Racemate
																					D - 6	0	0.702	BTZ043_Racemate
																					C - 5	0.826	0.107	Bupivacaine
																					C - 5	0.21	46.384	Bupivacaine
																					C - 5	-0.719	-0.026	Bupivacaine
																					F - 11	23.793	44.558	BX912
																					F - 11	24.844	40.951	BX912
																					F - 11	7.959	65.32	BX912
																					B - 6	-0.004	0	C646
																					B - 6	-0.883	0	C646
																					B - 6	-0.148	0.002	C646
																					D - 4	8.282	-1.644	Caffeic_Acid_Phenethyl_Ester
																					D - 4	14.429	-1.666	Caffeic_Acid_Phenethyl_Ester
																					D - 4	5.432	-1.137	Caffeic_Acid_Phenethyl_Ester
																					G - 10	-0.183	0	Canagliflozin
																					G - 10	-0.181	-1.126	Canagliflozin
																					G - 10	0.552	-0.925	Canagliflozin
																					F - 7	-0.789	2.471	Candesartan
																					F - 7	-0.442	5.154	Candesartan
																					F - 7	-0.155	2.915	Candesartan
																					D - 11	-0.361	-0.044	Captopril
																					D - 11	1.883	-0.427	Captopril
																					D - 11	-0.358	-0.637	Captopril
																					D - 9	-0.012	0.062	Carvedilol
																					D - 9	-0.064	-1.371	Carvedilol
																					D - 9	-0.099	-3.654	Carvedilol
																					B - 10	-0.998	-0.675	Casein_Kinase_I_Inhibitor_D4476
																					B - 10	-0.643	-0.939	Casein_Kinase_I_Inhibitor_D4476
																					B - 10	-0.976	-0.757	Casein_Kinase_I_Inhibitor_D4476
																					B - 11	-1.043	0.001	Casein_Kinase_II_Inhibitor_III_TBCA
																					B - 11	-0.244	0	Casein_Kinase_II_Inhibitor_III_TBCA
																					B - 11	-0.716	0.003	Casein_Kinase_II_Inhibitor_III_TBCA
																					G - 10	NA	-0.77	CAY10603
																					G - 10	4.784	NA	CAY10603
																					G - 10	1.229	NA	CAY10603
																					C - 11	NA	NA	CB5083
																					C - 11	NA	8.328	CB5083
																					C - 11	-1.11	NA	CB5083
																					D - 11	6.231	2.436	CB839
																					D - 11	0	8.184	CB839
																					D - 11	-1.844	9.384	CB839
																					C - 6	2.14	-2.339	CC223
																					C - 6	-0.026	0.674	CC223
																					C - 6	2.331	0.255	CC223
																					E - 7	6.355	9.337	CCT128930
																					E - 7	9.122	3.701	CCT128930
																					E - 7	-0.189	0.071	CCT128930
																					E - 3	52.531	60.137	CCT245737
																					E - 3	48.774	61.485	CCT245737
																					E - 3	26.902	81.979	CCT245737
																					C - 5	-2.101	0.013	Cdc2_Like_Kinase_Inhibitor_TG003
																					C - 5	-2.692	-0.639	Cdc2_Like_Kinase_Inhibitor_TG003
																					C - 5	-0.783	-0.087	Cdc2_Like_Kinase_Inhibitor_TG003
																					C - 10	-1.071	5.359	Cdk_Crk_Inhibitor
																					C - 10	0	4.317	Cdk_Crk_Inhibitor
																					C - 10	0	4.35	Cdk_Crk_Inhibitor
																					B - 8	-0.296	4.297	Cdk1_2_Inhibitor_III
																					B - 8	-0.565	2.398	Cdk1_2_Inhibitor_III
																					B - 8	-0.481	2.621	Cdk1_2_Inhibitor_III
																					B - 9	-1.112	0	Cdk1_5_Inhibitor
																					B - 9	-0.383	0.208	Cdk1_5_Inhibitor
																					B - 9	-0.738	0	Cdk1_5_Inhibitor
																					B - 6	9.572	6.354	Cdk1_Inhibitor
																					B - 6	13.196	7.706	Cdk1_Inhibitor
																					B - 6	8.173	6.029	Cdk1_Inhibitor
																					B - 7	-1.582	NA	Cdk1_Inhibitor_CGP74514A
																					B - 7	-2.194	NA	Cdk1_Inhibitor_CGP74514A
																					B - 7	NA	NA	Cdk1_Inhibitor_CGP74514A
																					C - 8	0.865	2.571	Cdk2_Inhibitor_III
																					C - 8	0.259	0.639	Cdk2_Inhibitor_III
																					C - 8	1.751	1.707	Cdk2_Inhibitor_III
																					C - 9	1.869	5.53	Cdk2_Inhibitor_IV_NU6140
																					C - 9	1.806	2.659	Cdk2_Inhibitor_IV_NU6140
																					C - 9	1.814	5.131	Cdk2_Inhibitor_IV_NU6140
																					C - 2	2.189	0.051	Cdk4_Inhibitor
																					C - 2	0.477	-2.104	Cdk4_Inhibitor
																					C - 2	1.108	-0.396	Cdk4_Inhibitor
																					C - 3	-0.663	-0.014	Cdk4_Inhibitor_II_NSC_625987
																					C - 3	-1.579	-1.172	Cdk4_Inhibitor_II_NSC_625987
																					C - 3	-0.097	0.086	Cdk4_Inhibitor_II_NSC_625987
																					C - 4	NA	-0.115	Cdk4_Inhibitor_III
																					C - 4	NA	0.764	Cdk4_Inhibitor_III
																					C - 4	NA	2.213	Cdk4_Inhibitor_III
																					D - 11	-0.539	0.265	Celecoxib
																					D - 11	0	-0.002	Celecoxib
																					D - 11	0	-0.269	Celecoxib
																					B - 3	NA	NA	Ceritinib
																					B - 3	NA	7.591	Ceritinib
																					B - 3	1.452	NA	Ceritinib
																					B - 3	-4.396	0.096	CGI1746
																					B - 3	-1.811	-0.192	CGI1746
																					B - 3	-1.642	1.627	CGI1746
																					B - 5	7.556	NA	CGK733
																					B - 5	NA	-0.391	CGK733
																					B - 5	4.019	NA	CGK733
																					G - 4	-2.055	-0.893	CGP57380
																					G - 4	-2.85	-1.284	CGP57380
																					G - 4	-2.075	-0.979	CGP57380
																					E - 10	-1.171	0	CGS21680
																					E - 10	-1.541	0.22	CGS21680
																					E - 10	-1.36	-0.001	CGS21680
																					G - 8	3.381	158.229	CHIR_124
																					G - 8	1.786	158.595	CHIR_124
																					G - 8	NA	NA	CHIR_124
																					C - 6	0	-2.614	Chk2_Inhibitor_II
																					C - 6	-1.695	-4.808	Chk2_Inhibitor_II
																					C - 6	-0.047	-2.408	Chk2_Inhibitor_II
																					C - 9	0.115	1.181	Chlorotrianisene
																					C - 9	0.88	1.083	Chlorotrianisene
																					C - 9	-0.168	-0.597	Chlorotrianisene
																					B - 4	-0.434	-0.952	Cilomilast
																					B - 4	1.006	-0.931	Cilomilast
																					B - 4	1.967	0.813	Cilomilast
																					F - 11	-0.879	-0.98	Cinacalcet
																					F - 11	-0.757	-0.324	Cinacalcet
																					F - 11	-10.786	-0.598	Cinacalcet
																					D - 6	0	-0.368	CK636
																					D - 6	0.373	-0.172	CK636
																					D - 6	-0.004	-0.674	CK636
																					G - 8	16.362	64.998	CL387785
																					G - 8	20.317	35.902	CL387785
																					G - 8	15.738	7.892	CL387785
																					B - 9	-0.096	23.459	Clemastine_Fumarate
																					B - 9	-0.583	14.435	Clemastine_Fumarate
																					B - 9	15.072	8.051	Clemastine_Fumarate
																					E - 8	0.362	13.222	CNX2006
																					E - 8	-0.43	22.859	CNX2006
																					E - 8	-2.46	4.981	CNX2006
																					B - 10	4.853	3.38	CNX774
																					B - 10	8.491	NA	CNX774
																					B - 10	7.274	NA	CNX774
																					C - 10	-2.886	86.442	Cobimetinib
																					C - 10	-0.049	NA	Cobimetinib
																					C - 10	-0.781	NA	Cobimetinib
																					C - 7	1.856	-0.449	Compound_52
																					C - 7	0.66	1.319	Compound_52
																					C - 7	1.435	-1.392	Compound_52
																					F - 11	39.384	-0.697	Costunolide
																					F - 11	28.496	2.559	Costunolide
																					F - 11	19.561	-4.928	Costunolide
																					B - 6	4.439	233.468	CP_673451
																					B - 6	0	229.577	CP_673451
																					B - 6	1.198	105.998	CP_673451
																					G - 9	1.604	0.029	CP_91149
																					G - 9	1.346	0.001	CP_91149
																					G - 9	0.05	0.214	CP_91149
																					G - 11	-2.102	0	CPI360
																					G - 11	-3.865	0	CPI360
																					G - 11	-1.684	-0.265	CPI360
																					G - 9	-5.245	NA	Crenolanib
																					G - 9	-5.914	12.682	Crenolanib
																					G - 9	-0.79	NA	Crenolanib
																					G - 5	-0.293	0.296	CRT0044876
																					G - 5	-1.356	0	CRT0044876
																					G - 5	-0.283	2.941	CRT0044876
																					G - 4	4.499	-0.509	Cryptotanshinone
																					G - 4	2.506	-2.283	Cryptotanshinone
																					G - 4	1.734	-0.154	Cryptotanshinone
																					B - 9	-2.538	-1.372	CW069
																					B - 9	0	-3.298	CW069
																					B - 9	0	-0.204	CW069
																					C - 4	-0.332	0.969	CycloRGDfK
																					C - 4	-0.127	0.094	CycloRGDfK
																					C - 4	0.066	0.482	CycloRGDfK
																					C - 5	0	NA	CycloRGDyK
																					C - 5	0	0.82	CycloRGDyK
																					C - 5	0.882	0	CycloRGDyK
																					G - 9	-0.995	0.109	Cyproheptadine_hydrochloride
																					G - 9	-2.473	-0.742	Cyproheptadine_hydrochloride
																					G - 9	-0.948	0.955	Cyproheptadine_hydrochloride
																					B - 11	0.539	0.163	Cyproterone_Acetate
																					B - 11	-0.044	0.002	Cyproterone_Acetate
																					B - 11	0	0.445	Cyproterone_Acetate
																					E - 11	-0.741	-2.82	Dabrafenib
																					E - 11	-2.983	-2.447	Dabrafenib
																					E - 11	0.185	-1.347	Dabrafenib
																					E - 10	0	2.254	Dalcetrapib
																					E - 10	0	2.711	Dalcetrapib
																					E - 10	2.607	0.836	Dalcetrapib
																					D - 6	0.139	-0.047	Dapagliflozin
																					D - 6	0	-0.372	Dapagliflozin
																					D - 6	0.092	-1.544	Dapagliflozin
																					G - 6	0.1	NA	Daunorubicin
																					G - 6	2.156	NA	Daunorubicin
																					G - 6	NA	NA	Daunorubicin
																					E - 8	NA	NA	DBeQ
																					E - 8	NA	NA	DBeQ
																					E - 8	0.417	NA	DBeQ
																					G - 6	-1.667	-2.849	DDR1IN1
																					G - 6	-1.727	-1.473	DDR1IN1
																					G - 6	-0.878	-2.428	DDR1IN1
																					G - 8	0	0	Decernotinib
																					G - 8	-0.458	0.002	Decernotinib
																					G - 8	0	0.439	Decernotinib
																					B - 8	2.375	NA	Delanzomib
																					B - 8	0.469	NA	Delanzomib
																					B - 8	1.7	NA	Delanzomib
																					G - 8	0	-2.523	Dibenzazepine
																					G - 8	0.026	-3.789	Dibenzazepine
																					G - 8	-0.062	-1.569	Dibenzazepine
																					B - 6	0	-1.26	DMH1
																					B - 6	-1.498	-0.604	DMH1
																					B - 6	4.394	-0.633	DMH1
																					B - 2	-0.3	0.486	DMSO
																					C - 2	-0.964	-1.067	DMSO
																					B - 2	-0.967	0.015	DMSO
																					C - 2	-2.506	-0.924	DMSO
																					B - 2	0.701	0.111	DMSO
																					C - 2	0.002	-0.07	DMSO
																					B - 2	0.803	0.658	DMSO
																					C - 2	-1.212	0.454	DMSO
																					B - 2	0.925	2.536	DMSO
																					C - 2	-0.117	0.884	DMSO
																					B - 2	0.648	-1.309	DMSO
																					C - 2	0.793	-1.844	DMSO
																					B - 2	-3.568	1.643	DMSO
																					C - 2	0.347	-0.164	DMSO
																					B - 2	-0.266	-1.457	DMSO
																					C - 2	-0.121	-16.654	DMSO
																					B - 2	-0.151	0.57	DMSO
																					C - 2	0.043	-0.187	DMSO
																					B - 2	-0.257	-0.113	DMSO
																					C - 2	-0.665	-0.519	DMSO
																					B - 2	0.353	1.7	DMSO
																					C - 2	-0.219	1.758	DMSO
																					B - 2	-0.988	-0.794	DMSO
																					C - 2	-0.835	-0.839	DMSO
																					B - 2	-0.089	0.069	DMSO
																					C - 2	-0.41	-0.341	DMSO
																					B - 2	1.181	-0.898	DMSO
																					C - 2	-0.695	-0.578	DMSO
																					B - 2	-0.959	-0.389	DMSO
																					C - 2	-0.18	0.165	DMSO
																					B - 2	1.465	0.611	DMSO
																					C - 2	1.538	-1.023	DMSO
																					B - 2	0.189	-0.2	DMSO
																					C - 2	-0.751	-0.4	DMSO
																					B - 2	1.373	-0.922	DMSO
																					C - 2	-1.936	-1.15	DMSO
																					B - 2	-1.169	-0.9	DMSO
																					C - 2	0.264	-0.796	DMSO
																					B - 2	-1.524	-0.821	DMSO
																					C - 2	0.553	0.526	DMSO
																					B - 2	-0.398	-0.539	DMSO
																					C - 2	-0.977	-0.249	DMSO
																					B - 2	-0.236	0.254	DMSO
																					C - 2	-0.277	-0.575	DMSO
																					B - 2	-2.301	-0.236	DMSO
																					C - 2	-2.646	-0.706	DMSO
																					B - 2	-1.7	-2.361	DMSO
																					C - 2	2.027	-0.178	DMSO
																					B - 2	0.705	1.937	DMSO
																					C - 2	4.543	-3.164	DMSO
																					B - 2	-4.501	-1.155	DMSO
																					C - 2	0.38	-0.493	DMSO
																					B - 2	-0.344	1.016	DMSO
																					C - 2	-0.732	-0.576	DMSO
																					B - 2	1.007	0.502	DMSO
																					C - 2	0.805	-1.192	DMSO
																					B - 2	-0.229	-2.36	DMSO
																					C - 2	-0.175	-0.581	DMSO
																					B - 2	0.245	0.31	DMSO
																					C - 2	2.588	0.234	DMSO
																					B - 2	-1.332	-0.209	DMSO
																					C - 2	-0.319	-1.821	DMSO
																					B - 2	-0.965	0.593	DMSO
																					C - 2	-2.512	0.427	DMSO
																					B - 2	-0.624	0.157	DMSO
																					C - 2	-0.105	-1.548	DMSO
																					B - 2	-0.01	0.242	DMSO
																					C - 2	0.509	-0.233	DMSO
																					B - 2	0.658	-0.518	DMSO
																					C - 2	-0.542	-0.23	DMSO
																					B - 2	0.259	3.195	DMSO
																					C - 2	-0.229	-0.102	DMSO
																					A - 1	-0.618	-0.823	DMSO
																					B - 1	-1.108	0.703	DMSO
																					C - 1	-1.346	-0.193	DMSO
																					E - 1	-0.219	3.767	DMSO
																					F - 1	-0.923	0.499	DMSO
																					G - 1	-0.16	0.243	DMSO
																					H - 1	-0.153	0.136	DMSO
																					A - 1	0.111	1.18	DMSO
																					B - 1	-0.289	-1.197	DMSO
																					C - 1	-2.473	-1.333	DMSO
																					E - 1	2.77	-2.844	DMSO
																					F - 1	-0.562	0.799	DMSO
																					G - 1	0.236	0.678	DMSO
																					H - 1	-0.193	-0.509	DMSO
																					A - 1	-0.13	-3.483	DMSO
																					B - 1	-0.541	0.162	DMSO
																					C - 1	-0.727	-0.454	DMSO
																					E - 1	2.028	0.858	DMSO
																					F - 1	-0.674	0.039	DMSO
																					G - 1	0.263	0.381	DMSO
																					H - 1	-0.265	-0.265	DMSO
																					F - 6	-0.185	1.871	DMXAA
																					F - 6	0	0.959	DMXAA
																					F - 6	-0.064	-0.961	DMXAA
																					C - 10	NA	NA	Dorsomorphin
																					C - 10	20.323	193.659	Dorsomorphin
																					C - 10	20.451	237.534	Dorsomorphin
																					D - 3	0.674	-0.234	Doxazosin_Mesylate
																					D - 3	-0.185	-0.948	Doxazosin_Mesylate
																					D - 3	1.928	-2.251	Doxazosin_Mesylate
																					F - 2	20.522	148.811	Doxorubicin
																					G - 2	19.701	144.138	Doxorubicin
																					F - 2	NA	NA	Doxorubicin
																					G - 2	47.447	256.02	Doxorubicin
																					F - 2	23.085	54.599	Doxorubicin
																					G - 2	37.018	49.883	Doxorubicin
																					F - 2	19.97	111.379	Doxorubicin
																					G - 2	18.517	78.645	Doxorubicin
																					F - 2	24.979	5.108	Doxorubicin
																					G - 2	22.758	101.224	Doxorubicin
																					F - 2	28.187	89.619	Doxorubicin
																					G - 2	32.367	91.906	Doxorubicin
																					F - 2	14.43	5.617	Doxorubicin
																					G - 2	14.503	-0.111	Doxorubicin
																					F - 2	-0.465	130.345	Doxorubicin
																					G - 2	-0.285	12.732	Doxorubicin
																					F - 2	10.367	57.395	Doxorubicin
																					G - 2	12.44	52.903	Doxorubicin
																					F - 2	1.425	71.765	Doxorubicin
																					G - 2	0.123	77.498	Doxorubicin
																					F - 2	NA	258.2	Doxorubicin
																					G - 2	37.827	237.898	Doxorubicin
																					F - 2	51.434	239.766	Doxorubicin
																					G - 2	50.232	191.376	Doxorubicin
																					F - 2	33.162	132.73	Doxorubicin
																					G - 2	13.922	146.568	Doxorubicin
																					F - 2	32.892	256.945	Doxorubicin
																					G - 2	43.463	239.502	Doxorubicin
																					F - 2	36.433	41.24	Doxorubicin
																					G - 2	42.563	49.304	Doxorubicin
																					F - 2	33.031	145.191	Doxorubicin
																					G - 2	36.164	127.228	Doxorubicin
																					F - 2	7.789	119.327	Doxorubicin
																					G - 2	1.381	141.227	Doxorubicin
																					F - 2	26.222	NA	Doxorubicin
																					G - 2	36.856	192.465	Doxorubicin
																					F - 2	13.967	0.199	Doxorubicin
																					G - 2	0.016	-1.081	Doxorubicin
																					F - 2	7.866	36.294	Doxorubicin
																					G - 2	16.972	NA	Doxorubicin
																					F - 2	11.893	63.694	Doxorubicin
																					G - 2	14.204	-0.595	Doxorubicin
																					F - 2	8.157	-0.894	Doxorubicin
																					G - 2	-1.291	5.495	Doxorubicin
																					F - 2	37.638	181.722	Doxorubicin
																					G - 2	30.014	170.548	Doxorubicin
																					F - 2	55.04	-7.816	Doxorubicin
																					G - 2	1.296	-4.347	Doxorubicin
																					F - 2	54.168	232.315	Doxorubicin
																					G - 2	43.967	-0.899	Doxorubicin
																					F - 2	52.95	114.196	Doxorubicin
																					G - 2	12.413	121.806	Doxorubicin
																					F - 2	6.443	84.899	Doxorubicin
																					G - 2	7.24	96.888	Doxorubicin
																					F - 2	31.662	93.307	Doxorubicin
																					G - 2	29.539	104.262	Doxorubicin
																					F - 2	9.499	116.328	Doxorubicin
																					G - 2	9.431	119.141	Doxorubicin
																					F - 2	14.489	109.761	Doxorubicin
																					G - 2	35.48	112.828	Doxorubicin
																					F - 2	12.162	-0.721	Doxorubicin
																					G - 2	10.502	54.023	Doxorubicin
																					F - 2	41.884	49.593	Doxorubicin
																					G - 2	47.441	65.996	Doxorubicin
																					F - 2	0.256	123.331	Doxorubicin
																					G - 2	3.812	128.318	Doxorubicin
																					F - 2	-0.459	45.361	Doxorubicin
																					G - 2	-1.227	43.307	Doxorubicin
																					F - 2	32.212	284.37	Doxorubicin
																					G - 2	25.418	178.837	Doxorubicin
																					F - 2	60.44	NA	Doxorubicin
																					G - 2	63.877	52.255	Doxorubicin
																					D - 10	-0.197	0	Dutasteride
																					D - 10	-0.213	-0.245	Dutasteride
																					D - 10	-0.112	0.993	Dutasteride
																					C - 10	2.632	91.176	Dynasore
																					C - 10	4.293	-0.017	Dynasore
																					C - 10	0	0.38	Dynasore
																					D - 5	0	-0.309	E3330
																					D - 5	-1.905	0	E3330
																					D - 5	-0.661	0	E3330
																					D - 4	-2.041	0.395	E64
																					D - 4	-7.633	-4.342	E64
																					D - 4	-4.049	-2.908	E64
																					C - 6	-1.63	-0.001	Eflornithine_hydrochloride_hydrate
																					C - 6	-0.105	-1.368	Eflornithine_hydrochloride_hydrate
																					C - 6	-0.43	-0.771	Eflornithine_hydrochloride_hydrate
																					B - 5	-0.121	137.045	EHop016
																					B - 5	0.825	NA	EHop016
																					B - 5	0	NA	EHop016
																					G - 10	0	0.029	EI1
																					G - 10	-0.241	-0.084	EI1
																					G - 10	0	0	EI1
																					D - 10	1.103	-0.062	Elvitegravir
																					D - 10	1.536	0	Elvitegravir
																					D - 10	0.498	0.398	Elvitegravir
																					G - 4	-0.136	-1.27	Embelin
																					G - 4	-0.72	-0.035	Embelin
																					G - 4	0.163	0.417	Embelin
																					F - 9	0.963	2.762	Empagliflozin
																					F - 9	0.984	1.739	Empagliflozin
																					F - 9	0.065	2.491	Empagliflozin
																					D - 11	0	0	EMPTY
																					E - 11	1.299	0	EMPTY
																					F - 11	-0.28	-0.843	EMPTY
																					G - 11	-1.936	0.674	EMPTY
																					B - 11	0.307	3.761	EMPTY
																					C - 11	-0.951	-0.024	EMPTY
																					D - 11	-2.124	-1.366	EMPTY
																					E - 11	0.607	0.969	EMPTY
																					F - 3	0.861	0.383	EMPTY
																					F - 4	-2.78	0.772	EMPTY
																					F - 5	0.384	-2.337	EMPTY
																					F - 6	-0.743	0.001	EMPTY
																					F - 7	-0.05	0.023	EMPTY
																					F - 8	0	-1.421	EMPTY
																					F - 9	-0.001	-1.643	EMPTY
																					F - 10	0.151	0.901	EMPTY
																					F - 11	0.667	-1.423	EMPTY
																					G - 3	-0.103	-0.383	EMPTY
																					G - 4	1.541	1.562	EMPTY
																					G - 5	-0.044	0	EMPTY
																					G - 6	0.016	-1.267	EMPTY
																					G - 7	0.05	0.786	EMPTY
																					G - 8	-0.117	-0.573	EMPTY
																					G - 9	1.008	0.15	EMPTY
																					G - 10	0	-0.107	EMPTY
																					G - 11	-0.307	0.024	EMPTY
																					B - 11	0.182	-0.18	EMPTY
																					C - 11	2.209	2.892	EMPTY
																					D - 11	-4.202	-0.105	EMPTY
																					E - 3	-1.136	-0.763	EMPTY
																					E - 4	-0.001	-0.09	EMPTY
																					E - 5	-2.674	-0.503	EMPTY
																					E - 6	1.439	0.406	EMPTY
																					E - 7	4.449	0.09	EMPTY
																					E - 8	0	-0.353	EMPTY
																					E - 9	2.263	1.031	EMPTY
																					E - 10	1.463	0.53	EMPTY
																					E - 11	-0.177	0	EMPTY
																					F - 3	0.695	-0.606	EMPTY
																					F - 4	1.447	-0.326	EMPTY
																					F - 5	-0.011	-0.118	EMPTY
																					F - 6	-1.696	0.82	EMPTY
																					F - 7	0.249	1.62	EMPTY
																					F - 8	-0.361	0.353	EMPTY
																					F - 9	0.269	0.674	EMPTY
																					F - 10	-0.606	-1.638	EMPTY
																					F - 11	0	0	EMPTY
																					G - 3	0	0.88	EMPTY
																					G - 4	0.311	0.09	EMPTY
																					G - 5	0.17	0.118	EMPTY
																					G - 6	-2.987	-0.406	EMPTY
																					G - 7	-0.249	-0.501	EMPTY
																					G - 8	0	-0.806	EMPTY
																					G - 9	0	0	EMPTY
																					G - 10	-0.286	-1.915	EMPTY
																					G - 11	0	2.345	EMPTY
																					D - 11	-0.271	0.237	EMPTY
																					E - 11	0.118	0	EMPTY
																					F - 11	0.679	-3.751	EMPTY
																					G - 11	0	0	EMPTY
																					B - 11	2.335	0.518	EMPTY
																					C - 11	0	0.173	EMPTY
																					D - 11	-0.966	-0.198	EMPTY
																					E - 11	3.56	0.326	EMPTY
																					F - 3	0.253	-0.42	EMPTY
																					F - 4	-1.326	-0.001	EMPTY
																					F - 5	0.387	1.414	EMPTY
																					F - 6	0.938	1.587	EMPTY
																					F - 7	-1.313	-0.255	EMPTY
																					F - 8	-0.597	0.237	EMPTY
																					F - 9	-0.029	0.69	EMPTY
																					F - 10	0.108	-0.54	EMPTY
																					F - 11	0	-1.022	EMPTY
																					G - 3	0	-1.8	EMPTY
																					G - 4	0.372	0.001	EMPTY
																					G - 5	-0.695	0.354	EMPTY
																					G - 6	0.31	2.128	EMPTY
																					G - 7	-0.279	0.354	EMPTY
																					G - 8	0.597	-0.237	EMPTY
																					G - 9	0.029	0	EMPTY
																					G - 10	-1.726	-0.713	EMPTY
																					G - 11	-0.858	-0.173	EMPTY
																					B - 11	1.273	0.232	EMPTY
																					C - 11	0.002	2.395	EMPTY
																					D - 11	-0.002	-0.037	EMPTY
																					E - 3	0.684	-0.002	EMPTY
																					E - 4	-0.001	0	EMPTY
																					E - 5	0.099	0	EMPTY
																					E - 6	-0.75	0.36	EMPTY
																					E - 7	0	-2.292	EMPTY
																					E - 8	-0.615	1.048	EMPTY
																					E - 9	0.837	0	EMPTY
																					E - 10	0.174	-0.152	EMPTY
																					E - 11	-0.761	-3.734	EMPTY
																					F - 3	-0.945	0.002	EMPTY
																					F - 4	0.303	-3.573	EMPTY
																					F - 5	-0.215	-1.758	EMPTY
																					F - 6	1.515	-0.26	EMPTY
																					F - 7	-1.018	1.024	EMPTY
																					F - 8	4.75	0.069	EMPTY
																					F - 9	-0.811	0.853	EMPTY
																					F - 10	0	0.152	EMPTY
																					F - 11	1.744	-4.148	EMPTY
																					G - 3	-0.6	2.191	EMPTY
																					G - 4	0.839	-2.785	EMPTY
																					G - 5	-0.099	0.868	EMPTY
																					G - 6	0.311	-0.485	EMPTY
																					G - 7	2.93	0.378	EMPTY
																					G - 8	0.205	-1.321	EMPTY
																					G - 9	0	0	EMPTY
																					G - 10	-0.661	-1.034	EMPTY
																					G - 11	-2.658	0.037	EMPTY
																					D - 11	-1.545	0.467	EMPTY
																					E - 11	-0.068	0.584	EMPTY
																					F - 11	0.95	-2.349	EMPTY
																					G - 11	-0.5	-0.514	EMPTY
																					B - 11	0.934	1.055	EMPTY
																					C - 11	-0.674	0.002	EMPTY
																					D - 11	-3.142	-0.13	EMPTY
																					E - 11	-2.561	-0.002	EMPTY
																					F - 3	-0.561	-2.871	EMPTY
																					F - 4	-1.568	0.674	EMPTY
																					F - 5	0.194	0	EMPTY
																					F - 6	-0.503	0.259	EMPTY
																					F - 7	0.95	0.12	EMPTY
																					F - 8	-0.001	0.61	EMPTY
																					F - 9	0.081	-0.684	EMPTY
																					F - 10	-1.735	-1.151	EMPTY
																					F - 11	0.936	-2.74	EMPTY
																					G - 3	0	0	EMPTY
																					G - 4	-0.083	-0.674	EMPTY
																					G - 5	0.183	0.856	EMPTY
																					G - 6	0.574	-0.178	EMPTY
																					G - 7	-2.277	-0.087	EMPTY
																					G - 8	-1.666	-1.56	EMPTY
																					G - 9	0	0.523	EMPTY
																					G - 10	-0.444	0.002	EMPTY
																					G - 11	0.674	0.637	EMPTY
																					B - 11	-0.257	-0.169	EMPTY
																					C - 11	-1.195	2.128	EMPTY
																					D - 11	-0.674	0.634	EMPTY
																					E - 3	3.651	0.448	EMPTY
																					E - 4	-1.243	0	EMPTY
																					E - 5	0	0	EMPTY
																					E - 6	0	2.507	EMPTY
																					E - 7	-0.565	-0.441	EMPTY
																					E - 8	0.01	-0.475	EMPTY
																					E - 9	0.978	0.545	EMPTY
																					E - 10	-0.286	-2.329	EMPTY
																					E - 11	0.257	-1.797	EMPTY
																					F - 3	-0.145	1.076	EMPTY
																					F - 4	-0.183	0.002	EMPTY
																					F - 5	-1.848	-0.995	EMPTY
																					F - 6	1.723	-0.158	EMPTY
																					F - 7	1.75	-0.134	EMPTY
																					F - 8	-2.481	-0.256	EMPTY
																					F - 9	0	0	EMPTY
																					F - 10	2.389	0.833	EMPTY
																					F - 11	0.571	0.088	EMPTY
																					G - 3	-0.143	1.421	EMPTY
																					G - 4	-0.699	-0.178	EMPTY
																					G - 5	1.65	-2.672	EMPTY
																					G - 6	0	0.101	EMPTY
																					G - 7	-0.001	1.287	EMPTY
																					G - 8	-0.01	-2.071	EMPTY
																					G - 9	0.074	0	EMPTY
																					G - 10	0.286	2.787	EMPTY
																					G - 11	1.565	-0.088	EMPTY
																					D - 8	-0.389	-0.761	Enalaprilat_Dihydrate
																					D - 8	-0.45	0.045	Enalaprilat_Dihydrate
																					D - 8	-0.708	0.179	Enalaprilat_Dihydrate
																					B - 7	2.752	-2.028	Enasidenib
																					B - 7	2.277	-1.682	Enasidenib
																					B - 7	-1.687	-2.437	Enasidenib
																					C - 5	-1.781	-3.45	Endoxifen
																					C - 5	-0.668	-2.544	Endoxifen
																					C - 5	-1.442	-2.882	Endoxifen
																					F - 10	2.081	65.491	ENMD2076
																					F - 10	1.616	14.357	ENMD2076
																					F - 10	3.59	54.943	ENMD2076
																					C - 6	0.304	-0.77	Entacapone
																					C - 6	-0.289	-0.012	Entacapone
																					C - 6	0.412	0.107	Entacapone
																					F - 10	2.463	-1.918	Enzalutamide
																					F - 10	9.591	-4.102	Enzalutamide
																					F - 10	0.065	-4.864	Enzalutamide
																					B - 4	0	1.91	Enzastaurin
																					B - 4	-0.154	2.309	Enzastaurin
																					B - 4	-0.644	0.274	Enzastaurin
																					C - 6	0.428	0.368	Epacadostat
																					C - 6	-0.135	-0.91	Epacadostat
																					C - 6	0	-0.958	Epacadostat
																					F - 7	-0.078	0.494	EPI001
																					F - 7	0	0.977	EPI001
																					F - 7	0	0.001	EPI001
																					G - 9	NA	NA	Epoxomicin
																					G - 9	-3.278	NA	Epoxomicin
																					G - 9	-4.364	NA	Epoxomicin
																					F - 4	3.24	-0.595	EPZ011989
																					F - 4	0.962	-0.124	EPZ011989
																					F - 4	1.702	-0.148	EPZ011989
																					F - 3	0.032	-0.794	EPZ015666
																					F - 3	1.661	-0.325	EPZ015666
																					F - 3	0	-0.333	EPZ015666
																					B - 9	3	7.887	Erastin
																					B - 9	2.888	3.249	Erastin
																					B - 9	-0.145	-0.016	Erastin
																					D - 3	-0.708	0.151	ERK_Inhibitor_II_FR180204
																					D - 3	0	0	ERK_Inhibitor_II_FR180204
																					D - 3	-0.525	-0.001	ERK_Inhibitor_II_FR180204
																					D - 4	-1.086	0.908	ERK_Inhibitor_II_Negative_control
																					D - 4	-2.861	1.629	ERK_Inhibitor_II_Negative_control
																					D - 4	-1.192	0.554	ERK_Inhibitor_II_Negative_control
																					C - 11	-1.488	-0.686	ERK_Inhibitor_III
																					C - 11	-2.461	-0.869	ERK_Inhibitor_III
																					C - 11	-0.803	-0.14	ERK_Inhibitor_III
																					B - 8	39.261	60.131	ERK5IN1
																					B - 8	-0.384	117.431	ERK5IN1
																					B - 8	41.054	61.572	ERK5IN1
																					G - 4	1.233	0	Esomeprazole_sodium
																					G - 4	-0.001	0.484	Esomeprazole_sodium
																					G - 4	0	0	Esomeprazole_sodium
																					D - 4	-0.112	0.256	Etodolac
																					D - 4	0.6	0.035	Etodolac
																					D - 4	-0.732	-0.547	Etodolac
																					D - 5	-1.127	-0.333	Etomidate
																					D - 5	0.334	0	Etomidate
																					D - 5	0	0	Etomidate
																					D - 2	31.866	163.036	Etoposide
																					E - 2	24.788	156.608	Etoposide
																					D - 2	39.392	284.662	Etoposide
																					E - 2	44.157	298.082	Etoposide
																					D - 2	32.587	69.17	Etoposide
																					E - 2	40.949	69.49	Etoposide
																					D - 2	27.861	135.016	Etoposide
																					E - 2	30.126	127.291	Etoposide
																					D - 2	41.653	111.264	Etoposide
																					E - 2	40.086	102.238	Etoposide
																					D - 2	27.357	99.989	Etoposide
																					E - 2	40.969	97.655	Etoposide
																					D - 2	25.147	93.705	Etoposide
																					E - 2	16.841	114.172	Etoposide
																					D - 2	4.476	139.521	Etoposide
																					E - 2	6.6	139.001	Etoposide
																					D - 2	12.197	57.78	Etoposide
																					E - 2	13.253	60.442	Etoposide
																					D - 2	22.72	69.386	Etoposide
																					E - 2	22.981	78.236	Etoposide
																					D - 2	43.373	265.687	Etoposide
																					E - 2	42.806	286.336	Etoposide
																					D - 2	50.881	255.049	Etoposide
																					E - 2	57.561	249.016	Etoposide
																					D - 2	37.671	156.457	Etoposide
																					E - 2	43	151.53	Etoposide
																					D - 2	46.386	291.938	Etoposide
																					E - 2	56.214	288.102	Etoposide
																					D - 2	45.375	60.169	Etoposide
																					E - 2	58.3	60.03	Etoposide
																					D - 2	54.319	148.449	Etoposide
																					E - 2	36.205	144.339	Etoposide
																					D - 2	20.178	149.35	Etoposide
																					E - 2	19.649	150.715	Etoposide
																					D - 2	49.527	251.856	Etoposide
																					E - 2	38.714	215.078	Etoposide
																					D - 2	12.682	120.711	Etoposide
																					E - 2	13.574	16.155	Etoposide
																					D - 2	8.84	32.68	Etoposide
																					E - 2	12.304	30.348	Etoposide
																					D - 2	20.045	70.722	Etoposide
																					E - 2	19.368	71.794	Etoposide
																					D - 2	19.057	58.752	Etoposide
																					E - 2	20.462	59.529	Etoposide
																					D - 2	26.603	204.782	Etoposide
																					E - 2	31.92	195.184	Etoposide
																					D - 2	92.643	249.505	Etoposide
																					E - 2	63.246	114.568	Etoposide
																					D - 2	82.594	230.336	Etoposide
																					E - 2	59.443	231.361	Etoposide
																					D - 2	82.001	149.322	Etoposide
																					E - 2	74.314	143.147	Etoposide
																					D - 2	8.718	105.216	Etoposide
																					E - 2	9.524	106.034	Etoposide
																					D - 2	42.899	126.579	Etoposide
																					E - 2	44.616	118.174	Etoposide
																					D - 2	8.51	140.326	Etoposide
																					E - 2	11.407	135.763	Etoposide
																					D - 2	61.862	114.611	Etoposide
																					E - 2	58.276	120.714	Etoposide
																					D - 2	10.42	139.135	Etoposide
																					E - 2	8.916	147.646	Etoposide
																					D - 2	39.394	66.597	Etoposide
																					E - 2	44.151	70.115	Etoposide
																					D - 2	17.371	120.985	Etoposide
																					E - 2	14.113	121.897	Etoposide
																					D - 2	15.074	46.599	Etoposide
																					E - 2	15.925	45.699	Etoposide
																					D - 2	24.533	289.177	Etoposide
																					E - 2	28.267	296.065	Etoposide
																					D - 2	69.432	266.63	Etoposide
																					E - 2	69.236	226.588	Etoposide
																					C - 9	-0.329	0	Etoricoxib
																					C - 9	0	2.656	Etoricoxib
																					C - 9	-0.275	0	Etoricoxib
																					E - 8	0	0.03	EUK134
																					E - 8	-0.612	0	EUK134
																					E - 8	0.062	-0.096	EUK134
																					D - 7	0	-1.751	Everolimus
																					D - 7	-2.892	-0.581	Everolimus
																					D - 7	-3.137	-0.637	Everolimus
																					B - 10	0.446	0	Exemestane
																					B - 10	1.244	0.674	Exemestane
																					B - 10	-2.064	0.089	Exemestane
																					D - 5	NA	1.178	Fascaplysin
																					D - 5	NA	2.578	Fascaplysin
																					D - 5	NA	1.603	Fascaplysin
																					C - 7	0.002	0.483	Fasiglifam
																					C - 7	0.672	-0.855	Fasiglifam
																					C - 7	-0.942	1.75	Fasiglifam
																					C - 8	-5.769	0.805	Favipiravir
																					C - 8	-0.401	0	Favipiravir
																					C - 8	3.213	0.715	Favipiravir
																					D - 9	0.128	0	Felodipine
																					D - 9	0	0.135	Felodipine
																					D - 9	0	0	Felodipine
																					E - 9	-0.128	-0.76	Fenoldopam_mesylate
																					E - 9	0	-0.233	Fenoldopam_mesylate
																					E - 9	0.188	1.429	Fenoldopam_mesylate
																					E - 9	0.763	-1.037	Ferrostatin1
																					E - 9	0.936	-9.172	Ferrostatin1
																					E - 9	-2.666	0.016	Ferrostatin1
																					D - 10	3.009	-1.067	Filgotinib
																					D - 10	5.8	6.771	Filgotinib
																					D - 10	-0.189	0.5	Filgotinib
																					F - 10	-1.222	0	Finasteride
																					F - 10	-0.075	0.324	Finasteride
																					F - 10	-0.51	-0.353	Finasteride
																					C - 11	-1.104	-1.184	Fingolimod
																					C - 11	1.367	-1.147	Fingolimod
																					C - 11	NA	-1.213	Fingolimod
																					G - 4	6.028	3.615	FLI06
																					G - 4	6.747	NA	FLI06
																					G - 4	7.713	NA	FLI06
																					F - 9	11.88	-3.262	Fluvastatin_Sodium
																					F - 9	0	-3.881	Fluvastatin_Sodium
																					F - 9	9.68	-4.128	Fluvastatin_Sodium
																					D - 6	-1.134	-0.092	Fluvoxamine_maleate
																					D - 6	-0.963	-3.26	Fluvoxamine_maleate
																					D - 6	-0.412	-1.956	Fluvoxamine_maleate
																					D - 10	-0.799	-0.379	Formoterol_Hemifumarate
																					D - 10	0.309	-0.547	Formoterol_Hemifumarate
																					D - 10	0	-0.342	Formoterol_Hemifumarate
																					E - 5	-1.062	-0.034	Forskolin
																					E - 5	-4.923	0	Forskolin
																					E - 5	-0.456	-0.122	Forskolin
																					E - 6	-2.53	-0.922	Fostamatinib
																					E - 6	-3.099	-0.076	Fostamatinib
																					E - 6	-3.459	-0.359	Fostamatinib
																					G - 7	0.044	0.195	FR180204
																					G - 7	0	0.39	FR180204
																					G - 7	0.066	0.657	FR180204
																					B - 9	-0.591	-0.044	Fulvestrant
																					B - 9	-1.176	-0.256	Fulvestrant
																					B - 9	-1.008	-2.943	Fulvestrant
																					C - 4	-0.283	0.175	Galunisertib
																					C - 4	-1.367	0	Galunisertib
																					C - 4	5.339	0.567	Galunisertib
																					C - 3	14.179	50.975	Gandotinib
																					C - 3	11.311	33.188	Gandotinib
																					C - 3	4.208	76.174	Gandotinib
																					F - 8	-0.415	NA	Ganetespib
																					F - 8	-1.792	NA	Ganetespib
																					F - 8	-1.06	76.01	Ganetespib
																					G - 11	0.467	1.179	GDC0152
																					G - 11	0	0.605	GDC0152
																					G - 11	3.07	1.3	GDC0152
																					B - 10	-2.794	-0.49	Ginkgolide_A
																					B - 10	-2.012	0.172	Ginkgolide_A
																					B - 10	-1.295	-1	Ginkgolide_A
																					D - 7	0.001	0.864	Ginkgolide_B
																					D - 7	1.572	0.02	Ginkgolide_B
																					D - 7	0.202	0.722	Ginkgolide_B
																					C - 6	-0.055	0.017	Gliclazide
																					C - 6	-0.086	0	Gliclazide
																					C - 6	2.961	-1.187	Gliclazide
																					E - 7	-3.155	-19.484	Gliquidone
																					E - 7	-1.059	-0.895	Gliquidone
																					E - 7	0	0	Gliquidone
																					F - 11	20.649	-15.007	GlyH101
																					F - 11	10.972	0	GlyH101
																					F - 11	NA	0	GlyH101
																					G - 3	0.039	1.019	GNE0877
																					G - 3	0.436	0.777	GNE0877
																					G - 3	0.64	-0.258	GNE0877
																					D - 8	-0.427	0	GNE7915
																					D - 8	-0.867	-0.127	GNE7915
																					D - 8	-0.48	-1.166	GNE7915
																					D - 3	-0.277	-0.109	GNE9605
																					D - 3	-0.134	-0.18	GNE9605
																					D - 3	-0.633	0	GNE9605
																					C - 4	0.103	0.29	GNF2
																					C - 4	2.848	-0.12	GNF2
																					C - 4	0.888	0.169	GNF2
																					G - 7	-0.335	-1.059	GNF5
																					G - 7	-0.568	-1.712	GNF5
																					G - 7	-0.766	-0.756	GNF5
																					D - 7	-0.46	-1.431	GNF5837
																					D - 7	-0.928	-0.342	GNF5837
																					D - 7	2.917	4.192	GNF5837
																					E - 4	3.213	-1.504	Go6983
																					E - 4	0	0	Go6983
																					E - 4	0.712	0.039	Go6983
																					E - 10	NA	NA	Golgicide_A
																					E - 10	0	8.416	Golgicide_A
																					E - 10	0	NA	Golgicide_A
																					E - 3	1.685	3.516	GSK_3 Inhibitor_XIII
																					E - 3	2.745	1.298	GSK_3 Inhibitor_XIII
																					E - 3	1.772	1.846	GSK_3 Inhibitor_XIII
																					D - 9	NA	NA	GSK_3_Inhibitor_IX
																					D - 9	-0.203	NA	GSK_3_Inhibitor_IX
																					D - 9	0	NA	GSK_3_Inhibitor_IX
																					D - 6	2.765	-0.119	GSK_3b_Inhibitor_I
																					D - 6	2.971	-0.479	GSK_3b_Inhibitor_I
																					D - 6	6.584	-1.107	GSK_3b_Inhibitor_I
																					D - 7	-2.667	-2.273	GSK_3b_Inhibitor_II
																					D - 7	-2.541	-0.126	GSK_3b_Inhibitor_II
																					D - 7	-3.021	-1.437	GSK_3b_Inhibitor_II
																					D - 8	0.302	0	GSK_3b_Inhibitor_VIII
																					D - 8	0.935	-1.691	GSK_3b_Inhibitor_VIII
																					D - 8	0.481	0	GSK_3b_Inhibitor_VIII
																					D - 11	0.683	-0.001	GSK_3b_Inhibitor_XI
																					D - 11	2.384	0	GSK_3b_Inhibitor_XI
																					D - 11	1.75	-0.003	GSK_3b_Inhibitor_XI
																					E - 8	-0.511	-0.149	GSK1292263
																					E - 8	0.228	0.454	GSK1292263
																					E - 8	0.192	-0.564	GSK1292263
																					B - 5	-1.851	0	GSK180736A
																					B - 5	-1.869	-0.847	GSK180736A
																					B - 5	-0.938	-0.62	GSK180736A
																					B - 6	0	-0.054	GSK1904529A
																					B - 6	-0.15	-0.031	GSK1904529A
																					B - 6	0	0	GSK1904529A
																					C - 7	0	-17.443	GSK2269557
																					C - 7	-0.249	-0.002	GSK2269557
																					C - 7	0.483	0.003	GSK2269557
																					F - 7	1.089	-1.019	GSK2292767
																					F - 7	6.035	-0.486	GSK2292767
																					F - 7	-0.055	-0.034	GSK2292767
																					B - 11	-3.38	-6.82	GSK2606414
																					B - 11	-2.958	-4.097	GSK2606414
																					B - 11	-3.64	-4.817	GSK2606414
																					G - 7	-1.659	0	GSK2656157
																					G - 7	-2.366	0.096	GSK2656157
																					G - 7	-0.202	0.002	GSK2656157
																					D - 9	-1.784	0.41	GSK2830371
																					D - 9	-5.324	-4.17	GSK2830371
																					D - 9	1.902	-2.29	GSK2830371
																					F - 4	0.241	2.172	GSK2879552
																					F - 4	-0.001	0.558	GSK2879552
																					F - 4	2.003	1.61	GSK2879552
																					D - 10	0.579	NA	GSK3_Inhibitor_X
																					D - 10	-0.146	NA	GSK3_Inhibitor_X
																					D - 10	-0.47	NA	GSK3_Inhibitor_X
																					G - 8	1.62	1.265	GSK3b_Inhibitor_XII_TWS119
																					G - 8	2.103	1.132	GSK3b_Inhibitor_XII_TWS119
																					G - 8	1.397	1.913	GSK3b_Inhibitor_XII_TWS119
																					D - 5	-2.917	-2.552	GSK429286A
																					D - 5	-4.021	-1.068	GSK429286A
																					D - 5	-9.281	-0.064	GSK429286A
																					G - 3	15.826	NA	GSK461364
																					G - 3	24.679	11.907	GSK461364
																					G - 3	2.365	NA	GSK461364
																					C - 4	0.967	-18.441	GSK503
																					C - 4	0.339	-0.334	GSK503
																					C - 4	-1.139	-1.475	GSK503
																					F - 11	2.031	-1.28	GSK591
																					F - 11	1.57	-0.881	GSK591
																					F - 11	1.684	0	GSK591
																					B - 7	-1.321	-0.483	GSK690693
																					B - 7	-4.014	0.281	GSK690693
																					B - 7	2.762	-0.138	GSK690693
																					E - 8	-3.262	-1.362	GSK872
																					E - 8	-2.628	-3.12	GSK872
																					E - 8	-1.954	-3.556	GSK872
																					B - 3	7.107	47.519	GSKJ4
																					B - 3	6.073	26.584	GSKJ4
																					B - 3	0.674	5.739	GSKJ4
																					G - 9	-0.097	0.272	GSKLSD1
																					G - 9	0	0.298	GSKLSD1
																					G - 9	34.153	1.957	GSKLSD1
																					G - 10	0	-1.817	Guanfacine_Hydrochloride
																					G - 10	0.519	-0.105	Guanfacine_Hydrochloride
																					G - 10	0	-0.66	Guanfacine_Hydrochloride
																					C - 9	0.184	1.464	GW0742
																					C - 9	0.517	0.265	GW0742
																					C - 9	0	1.397	GW0742
																					F - 10	-0.392	-0.139	GW2580
																					F - 10	0.049	0	GW2580
																					F - 10	-0.418	-0.201	GW2580
																					E - 6	1.422	0	GW3965
																					E - 6	0.416	-0.12	GW3965
																					E - 6	-0.542	-0.716	GW3965
																					E - 10	-2.081	-19.92	GW4064
																					E - 10	-1.616	-59.583	GW4064
																					E - 10	-4.938	-15.878	GW4064
																					C - 4	-1.135	1.208	GW441756
																					C - 4	-1.433	3.321	GW441756
																					C - 4	-1.533	-0.546	GW441756
																					C - 8	0.008	-0.729	GW9508
																					C - 8	0	-0.735	GW9508
																					C - 8	0	-0.582	GW9508
																					E - 5	-0.325	0.511	GW9662
																					E - 5	0	0	GW9662
																					E - 5	0.091	-1.172	GW9662
																					D - 7	-3.609	-2.556	H89
																					D - 7	-0.233	-4.266	H89
																					D - 7	-1.462	-2.688	H89
																					G - 9	-0.315	-0.846	H89_Dihydrochloride
																					G - 9	0	-0.658	H89_Dihydrochloride
																					G - 9	0	-0.261	H89_Dihydrochloride
																					H - 3	-0.427	0	HA1077
																					H - 3	-0.693	0.055	HA1077
																					H - 3	-0.674	-0.139	HA1077
																					B - 5	0	-0.107	HA141
																					B - 5	-0.493	-0.002	HA141
																					B - 5	-0.641	0.026	HA141
																					G - 5	-0.441	0.738	HC030031
																					G - 5	-0.674	-0.494	HC030031
																					G - 5	-3.58	0.122	HC030031
																					B - 6	-0.016	0.597	Hexamethonium_Dibromide
																					B - 6	0	-0.001	Hexamethonium_Dibromide
																					B - 6	0.789	0.178	Hexamethonium_Dibromide
																					D - 6	-0.042	0.502	HJC0350
																					D - 6	-0.602	0.696	HJC0350
																					D - 6	-0.158	-0.002	HJC0350
																					C - 3	-0.479	-0.899	HLCL61
																					C - 3	-2.438	-0.659	HLCL61
																					C - 3	0	-2.035	HLCL61
																					G - 6	0	NA	HO3867
																					G - 6	-0.001	NA	HO3867
																					G - 6	4.078	15.23	HO3867
																					E - 4	-0.681	NA	HSP990
																					E - 4	1.256	49.845	HSP990
																					E - 4	0	NA	HSP990
																					B - 4	0.001	141.523	HTH01015
																					B - 4	-1.493	143.341	HTH01015
																					B - 4	17.14	136.218	HTH01015
																					D - 9	-3.735	-0.001	Hygromycin_B
																					D - 9	-1.884	-0.326	Hygromycin_B
																					D - 9	-1.861	-2.408	Hygromycin_B
																					G - 10	16.972	-0.894	IBET726
																					G - 10	16.482	-0.618	IBET726
																					G - 10	14.715	0.1	IBET726
																					F - 4	3.94	0	IBRD9
																					F - 4	2.774	-0.055	IBRD9
																					F - 4	2.733	-0.204	IBRD9
																					C - 8	0.072	-0.254	Ibrutinib
																					C - 8	0	-1.282	Ibrutinib
																					C - 8	4.782	1.366	Ibrutinib
																					E - 5	5.831	NA	IC261
																					E - 5	7.247	NA	IC261
																					E - 5	3.646	NA	IC261
																					E - 7	4.989	-0.674	ICG001
																					E - 7	3.153	-0.372	ICG001
																					E - 7	4.373	0	ICG001
																					F - 11	-7.962	-6.711	ICI118551
																					F - 11	-5.907	-3.215	ICI118551
																					F - 11	-4.838	-3.747	ICI118551
																					C - 5	-2.767	-0.124	Icotinib
																					C - 5	-0.694	-0.575	Icotinib
																					C - 5	-0.556	-0.674	Icotinib
																					B - 8	0.674	-3.159	Idasanutlin
																					B - 8	0	-1.443	Idasanutlin
																					B - 8	-0.061	-0.74	Idasanutlin
																					G - 8	-0.176	-0.519	Ifenprodil_Tartrate
																					G - 8	2.12	-0.53	Ifenprodil_Tartrate
																					G - 8	-0.001	-0.918	Ifenprodil_Tartrate
																					E - 6	-2.716	2.287	IKK_2_Inhibitor_IV
																					E - 6	-1.814	0.479	IKK_2_Inhibitor_IV
																					E - 6	-1.992	0.666	IKK_2_Inhibitor_IV
																					C - 3	-2.105	NA	IKK16
																					C - 3	8.048	NA	IKK16
																					C - 3	-1.257	11.954	IKK16
																					D - 9	-0.552	0.066	IM12
																					D - 9	-0.001	1.164	IM12
																					D - 9	0	-2.364	IM12
																					E - 3	-10.353	-1.005	IMD0354
																					E - 3	-3.65	-9.461	IMD0354
																					E - 3	-3.745	0	IMD0354
																					E - 6	0	0.092	Imidapril
																					E - 6	0.289	-0.312	Imidapril
																					E - 6	-1.003	-0.107	Imidapril
																					E - 7	-6.018	0.449	Indirubin_Derivative_E804
																					E - 7	-5.102	0	Indirubin_Derivative_E804
																					E - 7	-6.273	1.392	Indirubin_Derivative_E804
																					B - 3	0.588	-0.822	Indirubin3monoxime
																					B - 3	0.414	-1.791	Indirubin3monoxime
																					B - 3	0	-0.838	Indirubin3monoxime
																					F - 5	-4.458	0.346	Iniparib
																					F - 5	-2.845	0	Iniparib
																					F - 5	-0.065	-1.023	Iniparib
																					E - 5	-0.006	1.069	IOX2
																					E - 5	0.087	0.002	IOX2
																					E - 5	0.241	-0.963	IOX2
																					B - 4	6.016	1.626	IPA3
																					B - 4	-1.217	0.191	IPA3
																					B - 4	-0.334	0	IPA3
																					C - 11	-4.077	-2.448	Ipatasertib
																					C - 11	-2.589	-2.67	Ipatasertib
																					C - 11	-1.489	1.231	Ipatasertib
																					C - 4	-0.392	-0.087	Irinotecan
																					C - 4	-0.394	0	Irinotecan
																					C - 4	0	0	Irinotecan
																					E - 4	0.889	-1.499	Isogranulatimide
																					E - 4	0.576	-4.52	Isogranulatimide
																					E - 4	0	-3.279	Isogranulatimide
																					D - 3	-9.405	-0.674	Isotretinoin
																					D - 3	-4.106	-9.108	Isotretinoin
																					D - 3	1.767	-1.503	Isotretinoin
																					D - 4	NA	NA	Ispinesib
																					D - 4	NA	NA	Ispinesib
																					D - 4	13.356	94.754	Ispinesib
																					G - 10	0.356	0.312	Istradefylline
																					G - 10	-0.724	0.005	Istradefylline
																					G - 10	0	0.373	Istradefylline
																					D - 8	0.533	1.442	Ivacaftor
																					D - 8	-0.366	1.942	Ivacaftor
																					D - 8	-0.791	-0.246	Ivacaftor
																					E - 10	NA	0	JIB04
																					E - 10	NA	NA	JIB04
																					E - 10	-0.482	NA	JIB04
																					E - 8	-0.441	-0.451	JNK_Inhibitor_II
																					E - 8	-0.576	0	JNK_Inhibitor_II
																					E - 8	0	-3.746	JNK_Inhibitor_II
																					E - 11	3.035	4.685	JNK_Inhibitor_IX
																					E - 11	5.563	1.42	JNK_Inhibitor_IX
																					E - 11	2.071	2.192	JNK_Inhibitor_IX
																					E - 9	0.442	-1.987	JNK_Inhibitor_Negative_Control
																					E - 9	3.793	-4.674	JNK_Inhibitor_Negative_Control
																					E - 9	2.682	-3.996	JNK_Inhibitor_Negative_Control
																					E - 10	-1.712	NA	JNK_Inhibitor_V
																					E - 10	-1.444	NA	JNK_Inhibitor_V
																					E - 10	-1.201	NA	JNK_Inhibitor_V
																					F - 3	0.028	1.398	JNK_Inhibitor_VIII
																					F - 3	-0.001	0.731	JNK_Inhibitor_VIII
																					F - 3	0.083	0.683	JNK_Inhibitor_VIII
																					G - 7	0.845	0.881	JNKInhibitorIX
																					G - 7	2.303	NA	JNKInhibitorIX
																					G - 7	2.704	NA	JNKInhibitorIX
																					B - 4	16.691	-0.394	JQ1
																					B - 4	19.433	0.337	JQ1
																					B - 4	14.82	3.332	JQ1
																					G - 3	-0.003	0.01	JSH23
																					G - 3	2.687	-0.281	JSH23
																					G - 3	1.899	-0.169	JSH23
																					F - 4	-1.779	NA	K252a
																					F - 4	NA	NA	K252a
																					F - 4	NA	NA	K252a
																					F - 7	-0.056	0.939	KC7F2
																					F - 7	-0.449	0.839	KC7F2
																					F - 7	-0.112	-0.206	KC7F2
																					F - 7	-8.296	-0.308	KD025
																					F - 7	-5.947	-16.204	KD025
																					F - 7	-2.704	-19.536	KD025
																					F - 5	3.022	-0.013	Kenpaullone
																					F - 5	2.113	-0.001	Kenpaullone
																					F - 5	2.838	-0.088	Kenpaullone
																					G - 4	-1.601	0.772	Ki16198
																					G - 4	-0.971	0.399	Ki16198
																					G - 4	0.41	-0.169	Ki16198
																					B - 11	-2.294	-0.001	Ki16425
																					B - 11	-1.505	0	Ki16425
																					B - 11	-0.783	-0.263	Ki16425
																					A - 2	0.064	2.913	KN62
																					A - 2	-0.428	0.406	KN62
																					A - 2	-0.001	-0.46	KN62
																					F - 6	-0.429	-0.228	KN93
																					F - 6	-0.368	5.501	KN93
																					F - 6	-0.744	3.674	KN93
																					B - 5	9.996	NA	KPT185
																					B - 5	13.506	NA	KPT185
																					B - 5	-2.037	69.433	KPT185
																					E - 9	10.211	0	KPT276
																					E - 9	9.612	3.253	KPT276
																					E - 9	4.426	5.42	KPT276
																					D - 6	0.907	-1.257	KU55933
																					D - 6	1.733	-0.102	KU55933
																					D - 6	0.271	0.359	KU55933
																					D - 7	-0.002	-1.621	KU60019
																					D - 7	0.341	0.674	KU60019
																					D - 7	-0.043	-0.117	KU60019
																					C - 8	19.616	NA	KX2391
																					C - 8	6.18	NA	KX2391
																					C - 8	5.593	NA	KX2391
																					F - 8	0	0.868	L755507
																					F - 8	0	0	L755507
																					F - 8	2.745	1.573	L755507
																					C - 9	-2.52	-1.359	Labetalol
																					C - 9	-0.958	-0.674	Labetalol
																					C - 9	-1.792	-1.321	Labetalol
																					F - 11	0	0	Lafutidine
																					F - 11	0.153	-0.001	Lafutidine
																					F - 11	0	-0.03	Lafutidine
																					D - 6	5.411	0	LB42708
																					D - 6	2.457	3.091	LB42708
																					D - 6	0.862	2.117	LB42708
																					D - 6	0.474	2.058	LDC000067
																					D - 6	1.733	22.45	LDC000067
																					D - 6	0.318	34.872	LDC000067
																					D - 11	3.311	-0.087	LDC1267
																					D - 11	0	-3.311	LDC1267
																					D - 11	-0.537	-3.489	LDC1267
																					D - 6	0.121	-4.593	LDN193189
																					D - 6	-2.684	-1.754	LDN193189
																					D - 6	-0.628	161.332	LDN193189
																					E - 6	-1.851	NA	LDN212854
																					E - 6	0.672	NA	LDN212854
																					E - 6	-2.583	NA	LDN212854
																					F - 3	0	1.512	Lenalidomide
																					F - 3	-0.674	0	Lenalidomide
																					F - 3	-0.674	0.31	Lenalidomide
																					E - 9	0.268	0.044	Lesinurad
																					E - 9	-0.105	-0.74	Lesinurad
																					E - 9	0	-0.172	Lesinurad
																					B - 10	-0.67	0	Letrozole
																					B - 10	-0.309	-0.005	Letrozole
																					B - 10	-1.077	0.253	Letrozole
																					E - 5	0.776	-0.004	Levosulpiride
																					E - 5	-0.897	0.522	Levosulpiride
																					E - 5	0.054	0.048	Levosulpiride
																					F - 3	-1.119	0.029	LFMA13
																					F - 3	-2.096	-0.046	LFMA13
																					F - 3	-2.895	0.025	LFMA13
																					G - 6	-2.528	-0.174	Linagliptin
																					G - 6	-0.501	-0.093	Linagliptin
																					G - 6	0.064	-0.883	Linagliptin
																					F - 6	-0.078	-0.531	Linsitinib
																					F - 6	-0.625	-0.815	Linsitinib
																					F - 6	-2.815	-1.917	Linsitinib
																					D - 5	-0.709	0.774	LNAME
																					D - 5	0.419	0	LNAME
																					D - 5	-1.26	-0.018	LNAME
																					F - 10	-1.791	-0.37	Lomeguatrib
																					F - 10	-1.122	-0.038	Lomeguatrib
																					F - 10	-0.214	-1.424	Lomeguatrib
																					D - 9	0.086	-0.648	Loratadine
																					D - 9	0	-0.678	Loratadine
																					D - 9	-0.386	-1.853	Loratadine
																					D - 10	-0.181	1.502	Losartan_Potassium
																					D - 10	1.28	-0.256	Losartan_Potassium
																					D - 10	0.915	0.001	Losartan_Potassium
																					B - 8	0	-0.002	Losmapimod
																					B - 8	-0.327	-1.306	Losmapimod
																					B - 8	-0.39	-0.444	Losmapimod
																					B - 11	1.041	1.004	Lovastatin
																					B - 11	0.368	0.831	Lovastatin
																					B - 11	-0.079	0.449	Lovastatin
																					G - 4	-0.182	-0.395	Loxistatin_Acid
																					G - 4	-0.28	0.124	Loxistatin_Acid
																					G - 4	0.474	0.148	Loxistatin_Acid
																					F - 5	2.266	78.653	Luminespib
																					F - 5	NA	NA	Luminespib
																					F - 5	11.574	55.677	Luminespib
																					C - 8	-0.735	-2.135	LY2409881
																					C - 8	-0.205	-0.496	LY2409881
																					C - 8	-1.684	22.75	LY2409881
																					C - 9	-3.727	-0.671	LY2584702
																					C - 9	-3.627	-0.473	LY2584702
																					C - 9	-2.473	-1.399	LY2584702
																					C - 9	0	0	LY411575
																					C - 9	2.053	0.64	LY411575
																					C - 9	1.163	-0.47	LY411575
																					B - 10	0.109	-1.116	Maraviroc
																					B - 10	1.744	-0.157	Maraviroc
																					B - 10	0	-0.565	Maraviroc
																					E - 10	-1.301	0	MCC950
																					E - 10	-0.108	-0.918	MCC950
																					E - 10	0.444	-0.002	MCC950
																					E - 7	-6.909	0.308	Mdivi1
																					E - 7	-5.827	-13.885	Mdivi1
																					E - 7	-2.946	-18.958	Mdivi1
																					G - 9	34.21	153.763	Mebendazole
																					G - 9	NA	NA	Mebendazole
																					G - 9	38.51	69.044	Mebendazole
																					F - 7	-0.674	-3.214	MEK_Inhibitor_I
																					F - 7	-0.66	-1.798	MEK_Inhibitor_I
																					F - 7	-1.705	-2.077	MEK_Inhibitor_I
																					F - 8	0.261	-0.3	MEK_Inhibitor_II
																					F - 8	0.001	-1.718	MEK_Inhibitor_II
																					F - 8	-0.01	-0.15	MEK_Inhibitor_II
																					F - 9	-1.443	0.351	MEK1_2_Inhibitor
																					F - 9	-1.018	0	MEK1_2_Inhibitor
																					F - 9	-0.428	0.036	MEK1_2_Inhibitor
																					F - 11	-3.843	-0.321	Memantine
																					F - 11	-1.965	-1.354	Memantine
																					F - 11	-1.718	0.17	Memantine
																					B - 10	39.887	55.215	Methotrexate
																					B - 10	43.11	50.834	Methotrexate
																					B - 10	7.09	94.677	Methotrexate
																					E - 5	0.044	-0.252	Methylisothiourea_sulfate
																					E - 5	0.976	-0.717	Methylisothiourea_sulfate
																					E - 5	0.165	0	Methylisothiourea_sulfate
																					E - 9	0	0	Metoclopramide
																					E - 9	-1.019	-0.058	Metoclopramide
																					E - 9	1.85	0.327	Metoclopramide
																					E - 7	0.33	0.6	Mirabegron
																					E - 7	-0.067	0	Mirabegron
																					E - 7	0.394	0.117	Mirabegron
																					B - 9	-1.696	-2.018	Mizoribine
																					B - 9	0.144	0	Mizoribine
																					B - 9	0	0	Mizoribine
																					F - 5	0	-0.985	MK_2206
																					F - 5	-0.087	2.542	MK_2206
																					F - 5	3.042	8.211	MK_2206
																					F - 9	-0.733	-1.054	MK-2866
																					F - 9	0.064	30.22	MK-2866
																					F - 9	-1.554	0.351	MK-2866
																					F - 2	6.287	6.622	MK2a_Inhibitor
																					F - 2	8.181	6.547	MK2a_Inhibitor
																					F - 2	4.702	5.373	MK2a_Inhibitor
																					E - 3	-0.232	0.652	MK801maleate
																					E - 3	-0.676	0.609	MK801maleate
																					E - 3	-1.681	3.522	MK801maleate
																					G - 3	0.819	0.751	ML130
																					G - 3	-5.089	0.786	ML130
																					G - 3	-0.661	0.001	ML130
																					F - 7	-1.956	-1.361	ML133
																					F - 7	-0.485	-3.283	ML133
																					F - 7	-1.09	-1.662	ML133
																					C - 5	29.747	12.881	ML141
																					C - 5	0.674	24.014	ML141
																					C - 5	15.702	8.448	ML141
																					C - 5	0.441	0.034	ML161
																					C - 5	0.674	0	ML161
																					C - 5	0.456	0.231	ML161
																					D - 10	-3.569	-0.53	ML264
																					D - 10	-2.982	-4.47	ML264
																					D - 10	-2.645	-2.54	ML264
																					G - 8	0.571	NA	ML323
																					G - 8	0.237	0.968	ML323
																					G - 8	-0.831	0	ML323
																					B - 11	11.481	22.417	ML324
																					B - 11	11.053	33.986	ML324
																					B - 11	11.123	58.522	ML324
																					B - 6	-0.204	-0.965	ML347
																					B - 6	-0.17	0.172	ML347
																					B - 6	0	0.674	ML347
																					B - 5	-2.556	-0.327	MLN2480
																					B - 5	-0.868	-0.88	MLN2480
																					B - 5	-1.781	-0.605	MLN2480
																					B - 6	14.427	85.8	MLN8054
																					B - 6	8.982	112.963	MLN8054
																					B - 6	3.698	108.811	MLN8054
																					B - 10	-0.293	-1.036	MM102
																					B - 10	-1.232	-1.152	MM102
																					B - 10	0.117	-0.438	MM102
																					F - 10	0	0.013	MNK1_Inhibitor
																					F - 10	0.674	0	MNK1_Inhibitor
																					F - 10	0.01	-0.036	MNK1_Inhibitor
																					C - 10	16.015	-1.997	MNS
																					C - 10	21.212	-2.79	MNS
																					C - 10	44.21	-1.868	MNS
																					G - 7	-1.907	-0.496	Moclobemide
																					G - 7	0.82	0.093	Moclobemide
																					G - 7	0.031	0	Moclobemide
																					B - 7	9.945	-0.529	Motolimod
																					B - 7	8.682	13.885	Motolimod
																					B - 7	10.208	18.958	Motolimod
																					E - 3	0.861	-0.408	MRS2578
																					E - 3	-1.69	0	MRS2578
																					E - 3	-3.854	-0.003	MRS2578
																					C - 11	3.38	0	MS023
																					C - 11	2.958	0.681	MS023
																					C - 11	3.64	-1.989	MS023
																					G - 3	13.931	-3.065	Mubritinib
																					G - 3	12.999	-3.168	Mubritinib
																					G - 3	6.939	-1.109	Mubritinib
																					D - 9	-0.088	0	N6022
																					D - 9	-0.674	-0.325	N6022
																					D - 9	-0.218	0	N6022
																					E - 4	-1.327	-0.06	Naltrexone
																					E - 4	-1.149	-1.865	Naltrexone
																					E - 4	0.845	0.627	Naltrexone
																					F - 8	0.012	1.574	Naproxen_Sodium
																					F - 8	0	0.53	Naproxen_Sodium
																					F - 8	0.001	0.689	Naproxen_Sodium
																					C - 8	13.081	80.885	Naquotinib
																					C - 8	5.143	57.554	Naquotinib
																					C - 8	16.612	120.119	Naquotinib
																					B - 3	-0.072	0.408	Navitoclax
																					B - 3	0	0.862	Navitoclax
																					B - 3	0.186	1.971	Navitoclax
																					C - 7	0.213	-0.195	NCT501
																					C - 7	0.2	0.171	NCT501
																					C - 7	-0.066	0	NCT501
																					B - 6	-0.675	-2.346	Nebivolol
																					B - 6	-1.774	0.012	Nebivolol
																					B - 6	-0.798	-4.116	Nebivolol
																					C - 9	0	-0.005	Necrostatin1
																					C - 9	0.171	-0.092	Necrostatin1
																					C - 9	-0.093	-0.122	Necrostatin1
																					F - 11	0.639	9.675	NF_kB Activation_Inhibitor
																					F - 11	0.107	10.859	NF_kB Activation_Inhibitor
																					F - 11	0.201	7.98	NF_kB Activation_Inhibitor
																					D - 5	NA	0.437	NH125
																					D - 5	NA	NA	NH125
																					D - 5	36.749	NA	NH125
																					B - 4	0	0	Nilotinib
																					B - 4	0	-0.887	Nilotinib
																					B - 4	0	-0.374	Nilotinib
																					E - 9	-2.609	-0.992	Nilvadipine
																					E - 9	0	-0.864	Nilvadipine
																					E - 9	0	-0.745	Nilvadipine
																					G - 10	20.808	54.557	Niraparib
																					G - 10	27.054	53.5	Niraparib
																					G - 10	19.184	34.558	Niraparib
																					F - 8	-0.822	-1.061	Nirogacestat
																					F - 8	-0.68	0	Nirogacestat
																					F - 8	-0.716	0.148	Nirogacestat
																					E - 4	0.001	0	NLG919
																					E - 4	-0.231	-0.245	NLG919
																					E - 4	-0.175	-0.68	NLG919
																					B - 11	-0.001	NA	NMS873
																					B - 11	0	NA	NMS873
																					B - 11	NA	NA	NMS873
																					C - 4	0.674	-0.674	NMSP118
																					C - 4	0.555	-0.977	NMSP118
																					C - 4	0.939	-1.112	NMSP118
																					E - 9	7.569	27.119	NMSP937
																					E - 9	7.789	19.081	NMSP937
																					E - 9	7.906	NA	NMSP937
																					C - 7	-3.299	-19.567	NPS_2143
																					C - 7	0	2.73	NPS_2143
																					C - 7	-0.325	-3.421	NPS_2143
																					C - 9	-0.872	0.279	NSC23766
																					C - 9	-0.643	0.133	NSC23766
																					C - 9	-2.442	0.134	NSC23766
																					E - 6	8.368	56.315	NSC319726
																					E - 6	11.293	69.292	NSC319726
																					E - 6	10.011	107.376	NSC319726
																					F - 10	-0.684	-34.526	NSC405020
																					F - 10	-0.032	-4.701	NSC405020
																					F - 10	-0.038	-6.475	NSC405020
																					B - 6	5.931	12.314	NSC697923
																					B - 6	4.626	NA	NSC697923
																					B - 6	5.304	-0.202	NSC697923
																					B - 9	-2.425	-0.101	NVPTNKS656
																					B - 9	-0.681	-2.178	NVPTNKS656
																					B - 9	-0.604	0	NVPTNKS656
																					F - 5	-1.171	0.155	OC000459
																					F - 5	-1.24	0	OC000459
																					F - 5	-0.916	0	OC000459
																					F - 7	-6.374	-0.851	Odanacatib
																					F - 7	-0.561	-3.276	Odanacatib
																					F - 7	-0.035	-9.087	Odanacatib
																					E - 8	-0.008	0.002	OGL002
																					E - 8	-1.136	0	OGL002
																					E - 8	-0.085	-0.148	OGL002
																					F - 5	4.448	-1.594	ONO4059
																					F - 5	1.798	-1.528	ONO4059
																					F - 5	0.283	0	ONO4059
																					B - 7	-0.044	0.509	Opaganib
																					B - 7	0	-0.171	Opaganib
																					B - 7	-0.262	0	Opaganib
																					D - 6	1.965	-0.073	Org_27569
																					D - 6	1.002	1.21	Org_27569
																					D - 6	-2.091	0.865	Org_27569
																					C - 3	0.157	-0.522	OSI420
																					C - 3	3.899	-0.509	OSI420
																					C - 3	1.979	-0.002	OSI420
																					E - 11	-3.758	NA	Osimertinib
																					E - 11	NA	NA	Osimertinib
																					E - 11	4.994	NA	Osimertinib
																					C - 8	-0.525	1.199	Ospemifene
																					C - 8	0	-0.387	Ospemifene
																					C - 8	0	2.408	Ospemifene
																					B - 7	2.591	19.484	OSU03012
																					B - 7	16.06	0	OSU03012
																					B - 7	30.595	3.14	OSU03012
																					F - 8	-0.292	-0.685	Otenabant
																					F - 8	0	-0.002	Otenabant
																					F - 8	-0.024	-0.439	Otenabant
																					G - 3	9.508	-0.029	OTX015
																					G - 3	0	-0.34	OTX015
																					G - 3	0.812	-0.318	OTX015
																					C - 7	4.825	NA	Ouabain
																					C - 7	1.429	NA	Ouabain
																					C - 7	2.186	NA	Ouabain
																					B - 3	0.907	0.667	Oxcarbazepine
																					B - 3	1.879	0	Oxcarbazepine
																					B - 3	-0.365	0.758	Oxcarbazepine
																					G - 5	-0.043	-0.821	Ozagrel
																					G - 5	-0.627	-0.592	Ozagrel
																					G - 5	-0.241	-0.834	Ozagrel
																					C - 7	4.099	57.17	Ozanimod
																					C - 7	-1.049	0.754	Ozanimod
																					C - 7	4.51	10.744	Ozanimod
																					E - 5	-0.014	-0.296	P22077
																					E - 5	-0.331	-0.592	P22077
																					E - 5	-1.653	-0.098	P22077
																					G - 2	0.205	-1.057	p38 MAP_Kinase_Inhibitor_III
																					G - 2	0.059	-0.63	p38 MAP_Kinase_Inhibitor_III
																					G - 2	0.345	0.194	p38 MAP_Kinase_Inhibitor_III
																					G - 3	0.367	0	p38_MAP_Kinase_Inhibitor
																					G - 3	0	0	p38_MAP_Kinase_Inhibitor
																					G - 3	0	0.001	p38_MAP_Kinase_Inhibitor
																					C - 9	43.611	26.719	PAC1
																					C - 9	13.208	55.425	PAC1
																					C - 9	8.227	63.024	PAC1
																					C - 10	NA	NA	Pacritinib
																					C - 10	-1.213	NA	Pacritinib
																					C - 10	-1.736	NA	Pacritinib
																					C - 9	35.221	0.001	Palbociclib
																					C - 9	29.164	11.355	Palbociclib
																					C - 9	8.831	6.798	Palbociclib
																					E - 5	0.103	0.124	Pancuronium_dibromide
																					E - 5	-0.492	3.113	Pancuronium_dibromide
																					E - 5	-0.008	0.172	Pancuronium_dibromide
																					E - 10	0.183	1.327	Parecoxib
																					E - 10	0.075	0	Parecoxib
																					E - 10	2.317	-0.089	Parecoxib
																					C - 5	0.325	-0.298	Parthenolide
																					C - 5	1.07	0.794	Parthenolide
																					C - 5	1.774	0	Parthenolide
																					F - 4	31.65	72.827	PD0325901
																					F - 4	40.732	36.242	PD0325901
																					F - 4	76.379	96.923	PD0325901
																					G - 3	-0.066	-1.244	PD128907
																					G - 3	0	-0.557	PD128907
																					G - 3	0	0	PD128907
																					D - 5	-0.062	0	PD151746
																					D - 5	0	1.418	PD151746
																					D - 5	0.308	1.001	PD151746
																					G - 5	-0.738	-0.195	PD169316
																					G - 5	-0.397	0.396	PD169316
																					G - 5	-0.057	0	PD169316
																					D - 3	-1.83	-1.068	PD184352
																					D - 3	-0.309	-0.413	PD184352
																					D - 3	-1.777	-0.548	PD184352
																					G - 4	-0.386	0.056	PD98059
																					G - 4	-3.264	0	PD98059
																					G - 4	-1.121	0	PD98059
																					F - 6	-6.521	0	PF_04217903
																					F - 6	0	-3.724	PF_04217903
																					F - 6	-0.196	-9.342	PF_04217903
																					C - 7	8.44	-1.534	PF_3845
																					C - 7	5.123	-1.843	PF_3845
																					C - 7	3.284	-1.918	PF_3845
																					E - 7	0.099	-0.276	PF04620110
																					E - 7	0.051	-0.674	PF04620110
																					E - 7	0.514	-0.242	PF04620110
																					B - 3	0	-0.97	PF06447475
																					B - 3	-2.713	0.42	PF06447475
																					B - 3	-1.121	0.044	PF06447475
																					E - 8	-2.403	0	PF2545920
																					E - 8	-2.496	-0.759	PF2545920
																					E - 8	-5.021	0	PF2545920
																					C - 3	0	0.674	PF4708671
																					C - 3	-0.352	0.419	PF4708671
																					C - 3	-1.208	0.2	PF4708671
																					G - 10	-1.611	0.117	PF5274857
																					G - 10	-2.624	-0.103	PF5274857
																					G - 10	-3.415	-0.087	PF5274857
																					E - 4	34.694	107.882	PF562271
																					E - 4	58.637	107.47	PF562271
																					E - 4	NA	NA	PF562271
																					B - 10	22.575	0	PF573228
																					B - 10	18.509	24.082	PF573228
																					B - 10	20.198	0	PF573228
																					D - 8	2.404	1.576	PFCBP1
																					D - 8	8.532	-0.069	PFCBP1
																					D - 8	1.983	0.256	PFCBP1
																					F - 10	0.035	-2.799	PFI1
																					F - 10	1.378	-3.965	PFI1
																					F - 10	-1.497	-11.159	PFI1
																					E - 11	-0.896	-0.002	PFI2
																					E - 11	0	-8.414	PFI2
																					E - 11	1.17	0	PFI2
																					F - 6	0	0.138	PFI4
																					F - 6	NA	0	PFI4
																					F - 6	-0.132	0	PFI4
																					E - 11	-0.194	0	PFK15
																					E - 11	NA	NA	PFK15
																					E - 11	-0.745	NA	PFK15
																					D - 5	36.301	-1.367	PHA665752
																					D - 5	15.291	1.917	PHA665752
																					D - 5	32.913	-2.128	PHA665752
																					F - 5	4.142	0.981	PHA793887
																					F - 5	13.353	259.042	PHA793887
																					F - 5	27.094	110.768	PHA793887
																					G - 6	-0.474	-0.017	PI1840
																					G - 6	-0.397	0	PI1840
																					G - 6	-1.697	-0.682	PI1840
																					C - 6	0.185	0.174	Piceatannol
																					C - 6	0.257	0.076	Piceatannol
																					C - 6	-2.635	0.913	Piceatannol
																					D - 11	7.182	NA	Picropodophyllin
																					D - 11	14.722	NA	Picropodophyllin
																					D - 11	7.024	19.39	Picropodophyllin
																					F - 4	-0.526	-2.387	Pictilisib
																					F - 4	-0.21	-6.006	Pictilisib
																					F - 4	0.238	-5.087	Pictilisib
																					E - 5	25.244	-1.591	Pifithrin
																					E - 5	12.966	-2.292	Pifithrin
																					E - 5	-0.707	-0.274	Pifithrin
																					C - 3	0	0	PIKIII
																					C - 3	0.926	-0.398	PIKIII
																					C - 3	3.428	-3.799	PIKIII
																					D - 9	NA	NA	Pimavanserin
																					D - 9	NA	NA	Pimavanserin
																					D - 9	NA	NA	Pimavanserin
																					D - 7	-2.591	-19.567	Pimobendan
																					D - 7	-0.022	0	Pimobendan
																					D - 7	-3.888	-3.475	Pimobendan
																					C - 11	-2.146	-17.763	PluriSIn
																					C - 11	-2.369	-2.629	PluriSIn
																					C - 11	-0.901	-6.202	PluriSIn
																					C - 8	0	0	PLX7904
																					C - 8	0	-0.266	PLX7904
																					C - 8	-0.334	-1.782	PLX7904
																					G - 6	1.252	-0.984	PNU120596
																					G - 6	3.288	-0.782	PNU120596
																					G - 6	0	0	PNU120596
																					F - 7	-0.153	-0.357	Pomalidomide
																					F - 7	-0.26	0	Pomalidomide
																					F - 7	-0.031	0	Pomalidomide
																					D - 3	0	0.55	Ponesimod
																					D - 3	0	0.602	Ponesimod
																					D - 3	0.649	0	Ponesimod
																					D - 1	3.514	7.302	pos
																					D - 1	10.536	7.686	pos
																					D - 1	5.828	5.603	pos
																					C - 11	-0.016	-1.024	PP2
																					C - 11	-0.247	-2.256	PP2
																					C - 11	0	-2.392	PP2
																					B - 5	10.241	57.54	PR619
																					B - 5	6.221	39.766	PR619
																					B - 5	11.345	NA	PR619
																					D - 5	38.684	52.449	Pralatrexate
																					D - 5	52.977	-0.249	Pralatrexate
																					D - 5	8.578	86.986	Pralatrexate
																					C - 7	-0.001	-0.729	Propranolol
																					C - 7	-0.601	-0.02	Propranolol
																					C - 7	0.43	-0.002	Propranolol
																					C - 3	8.417	-2.294	PRT060318
																					C - 3	5.063	0	PRT060318
																					C - 3	3.656	0.895	PRT060318
																					F - 9	0.477	5.275	PRT062607
																					F - 9	-0.617	NA	PRT062607
																					F - 9	1.625	NA	PRT062607
																					D - 8	4.693	5.526	PTC209HBr
																					D - 8	2.313	7.353	PTC209HBr
																					D - 8	2.116	13.48	PTC209HBr
																					F - 9	0	65.999	PUH71
																					F - 9	-0.171	43.868	PUH71
																					F - 9	0.093	37.772	PUH71
																					G - 7	9.656	5.231	Purvalanol_A
																					G - 7	10.382	5.086	Purvalanol_A
																					G - 7	7.495	4.503	Purvalanol_A
																					D - 10	1.205	-0.001	PX478
																					D - 10	1.064	0.038	PX478
																					D - 10	0.214	-0.084	PX478
																					E - 5	-0.491	-0.039	PYR41
																					E - 5	0.108	-8.619	PYR41
																					E - 5	-0.621	-0.47	PYR41
																					D - 10	18.224	15.428	Pyrimethamine
																					D - 10	26.273	-0.379	Pyrimethamine
																					D - 10	1.497	26.472	Pyrimethamine
																					D - 5	3.532	17.247	Quizartinib
																					D - 5	2.723	-0.11	Quizartinib
																					D - 5	3.252	12.048	Quizartinib
																					E - 11	-1.036	-0.223	R_Nepicastat
																					E - 11	-0.731	-0.549	R_Nepicastat
																					E - 11	0.004	0.709	R_Nepicastat
																					C - 6	NA	NA	Rabusertib
																					C - 6	0	43.009	Rabusertib
																					C - 6	1.794	66.206	Rabusertib
																					D - 5	0.011	-3.679	Radotinib
																					D - 5	-1.13	-3.192	Radotinib
																					D - 5	-3.664	0.715	Radotinib
																					C - 5	0.419	0.865	Ralimetinib
																					C - 5	-0.387	0	Ralimetinib
																					C - 5	-0.165	0.213	Ralimetinib
																					F - 10	0	0	Raltegravir
																					F - 10	0	0.105	Raltegravir
																					F - 10	1.536	-1.03	Raltegravir
																					B - 11	0.001	1.269	Ramelteon
																					B - 11	0.092	0.123	Ramelteon
																					B - 11	0.233	-0.479	Ramelteon
																					D - 8	-0.376	0	Ranitidine_Hydrochloride
																					D - 8	-0.026	0.06	Ranitidine_Hydrochloride
																					D - 8	-0.196	0.096	Ranitidine_Hydrochloride
																					E - 3	-0.487	0.234	Rasagiline_Mesylate
																					E - 3	0	0.948	Rasagiline_Mesylate
																					E - 3	0	0.078	Rasagiline_Mesylate
																					D - 11	0.01	0.148	Rebamipide
																					D - 11	0.02	2.612	Rebamipide
																					D - 11	0.1	-1.123	Rebamipide
																					G - 7	10.729	97.962	Rebastinib
																					G - 7	22.958	2.899	Rebastinib
																					G - 7	NA	NA	Rebastinib
																					B - 6	30.74	48.077	Refametinib
																					B - 6	42.435	45.658	Refametinib
																					B - 6	83.03	68.14	Refametinib
																					B - 8	-0.169	0.392	RepSox
																					B - 8	0	0	RepSox
																					B - 8	0	-0.878	RepSox
																					G - 6	40.042	79.378	RG7112
																					G - 6	39.323	132.545	RG7112
																					G - 6	47.406	73.496	RG7112
																					B - 3	-0.548	-1.643	Ridaforolimus
																					B - 3	0.154	0	Ridaforolimus
																					B - 3	0.674	-1.921	Ridaforolimus
																					D - 3	8.813	78.032	Rigosertib
																					D - 3	10.782	NA	Rigosertib
																					D - 3	NA	NA	Rigosertib
																					E - 6	1.518	0.268	Rilmenidine_Phosphate
																					E - 6	0	0.001	Rilmenidine_Phosphate
																					E - 6	0.43	-1.919	Rilmenidine_Phosphate
																					E - 6	0.055	0.929	Rimonabant
																					E - 6	0.086	0	Rimonabant
																					E - 6	-0.674	1.443	Rimonabant
																					C - 5	-0.776	0.004	Rivaroxaban
																					C - 5	0.085	0.017	Rivaroxaban
																					C - 5	-0.207	0	Rivaroxaban
																					B - 8	-1.004	-0.34	RKI1447
																					B - 8	0	1.853	RKI1447
																					B - 8	0.334	1.245	RKI1447
																					E - 3	-0.385	-0.664	RN486
																					E - 3	-0.537	-0.793	RN486
																					E - 3	-0.431	-2.609	RN486
																					B - 9	8.049	NA	Ro3280
																					B - 9	8.787	NA	Ro3280
																					B - 9	5.834	NA	Ro3280
																					D - 2	-0.301	-0.051	ROCK_Inhibitor_Y27632
																					D - 2	0.368	0.287	ROCK_Inhibitor_Y27632
																					D - 2	0.305	0.408	ROCK_Inhibitor_Y27632
																					D - 3	0	0.522	Rolipram
																					D - 3	-0.154	1.279	Rolipram
																					D - 3	-1.203	0.002	Rolipram
																					G - 5	0.796	0.298	Rotundine
																					G - 5	0.539	0.452	Rotundine
																					G - 5	-0.173	1.311	Rotundine
																					D - 3	-0.674	-1.523	Roxadustat
																					D - 3	-0.664	-0.48	Roxadustat
																					D - 3	-0.137	-0.001	Roxadustat
																					F - 9	0.096	-0.611	Roxatidine_Acetate
																					F - 9	0.162	0	Roxatidine_Acetate
																					F - 9	-2.442	-2.283	Roxatidine_Acetate
																					F - 3	-2.993	-1.824	Ruxolitinib
																					F - 3	-1.222	-4.249	Ruxolitinib
																					F - 3	0.137	-4.412	Ruxolitinib
																					D - 7	-0.845	-1.365	S_crizotinib
																					D - 7	-2.303	NA	S_crizotinib
																					D - 7	-2.776	NA	S_crizotinib
																					D - 8	0.215	0.053	S3I201
																					D - 8	-0.632	0.258	S3I201
																					D - 8	-0.808	0	S3I201
																					B - 4	0.931	-1.371	Safinamide_Mesylate
																					B - 4	0.67	-1.966	Safinamide_Mesylate
																					B - 4	-1.123	-0.838	Safinamide_Mesylate
																					G - 5	0.629	0.039	Sal003
																					G - 5	0	0.084	Sal003
																					G - 5	0	-1.231	Sal003
																					E - 3	0	0	SANT1
																					E - 3	-0.141	0.064	SANT1
																					E - 3	0.125	0.202	SANT1
																					D - 10	0	0	Santacruzamate_A
																					D - 10	-0.535	-0.09	Santacruzamate_A
																					D - 10	-0.107	0.191	Santacruzamate_A
																					F - 8	0	0	SAR131675
																					F - 8	0	0.222	SAR131675
																					F - 8	0	-1.199	SAR131675
																					E - 10	-1.631	-0.117	Saxagliptin_hydrate
																					E - 10	-2.063	0.103	Saxagliptin_hydrate
																					E - 10	-3.178	0.008	Saxagliptin_hydrate
																					G - 11	-0.445	-0.754	SB202190
																					G - 11	-0.107	-0.17	SB202190
																					G - 11	-0.201	-0.044	SB202190
																					G - 10	0.023	-0.013	SB202474
																					G - 10	0	0	SB202474
																					G - 10	0	0	SB202474
																					H - 2	-0.064	-0.589	SB203580
																					H - 2	-0.244	-0.287	SB203580
																					H - 2	-0.016	0.396	SB203580
																					H - 4	3.773	NA	SB218078
[truncated: 449 more rows]

## Sheet: Figure 6
	Figure 6b		SA-b-Gal									Figure 6c		A549 BrdU					IMR90 BrdU				Figure 6d		A549 p21					IMR90 p21				Figure 6f	A549
		A549	DMSO	Doxorubicin	Niraparib	SC144	ARQ 621	ML8054	ZM447439	AG-14361			DMSO	42.756	48.121	40.9311		DMSO	25.6324	27.575	27.8912			DMSO	14.1322	13.387	15.0251		DMSO	14.8361	18.1763	15.1535			DMSO	Doxorubicin	ML8054	ARQ 621				p	n
			6.79612	82.0513	80.8511	73.4177	78.2609	70.3125	78	12.381			Doxorubicin	1.06383	0.304414	0.787402		Doxorubicin	0.0628141	0	0			Doxorubicin	82.4919	97.3059	97.4249		Doxorubicin	80.3356	48.2894	85.059			111.331	10.3112	20.1178	22.0817		DOXO vs	DMSO	<0.0001	3
			4.16667	86.2745	93.617	85.1852	73.8095	67.8571	81.3953	3.63636			MLN8054	5.36613	4.11568	22.6674		MLN8054	27.3188	32.7948	27.3188			MLN8054	91.4592	87.1446	88.845		MLN8054	14.9855	18.757	14.9855			99.8238	7.70919	15.9279	12.7253			MLN8054	0.0913	3
			9.52381	85.2459	86.9565	82.7586	75.2688	78.8462	82.8947	13.9241			ARQ621	1.52672	0.398406	1.46341		ARQ621	22.4282	21.2304	22.4282			ARQ621	91.3621	95.1327	88.3392		ARQ621	21.7956	28.534	21.7956			113.504	7.91269	18.1794	13.6294			ARQ621	0.1914	3
		IMR90	DMSO	Doxorubicin	Niraparib	SC144	ARQ 621	ML8054	ZM447439	AG-14361					p	n				p	n					p	n				p	n			IMR90
			11.1111	80	80.6452	4.34783	22.2222	30.8824	11.6667	72.7273			DMSO vs	Doxorubicin	<0.0001	3		DMSO vs	Doxorubicin	<0.0001	3			DMSO vs	Doxorubicin	<0.0001	3		DMSO vs	Doxorubicin	0.0005	3			DMSO	Doxorubicin	ML8054	ARQ 621				p	n
			6.66667	69.0476	80.6452	16.3043	22.1053	23.0769	16.6667	74.1935				MLN8054	0.0002	3			MLN8054	0.3653	3				MLN8054	<0.0001	3			MLN8054	>0.9999	3			115.3	28	64.56	75.61		DOXO vs	DMSO	<0.0001	3
			11.4286	79.6117	75.6098	12.8571	29.5238	34.375	30	64.4444				ARQ621	<0.0001	3			ARQ621	0.019	3				ARQ621	<0.0001	3			ARQ621	0.6748	3			113.9	33.87	66.49	72.25			MLN8054	0.0002	3
																																			105.9	26.6	52.75	67.6			ARQ621	<0.0001	3
				p values		n
				A549	IMR90
		DMSO vs	Doxorubicin	<0.0001	<0.0001	3
			Niraparib	<0.0001	<0.0001	3
			SC144	<0.0001	0.9997	3
			ARQ621	<0.0001	0.0296	3
			MLN8054	<0.0001	0.0037	3
			ZM447439	<0.0001	0.2286	3
			AG-14361	0.9234	<0.0001	3

## Sheet: Figure 7
	Figure 7c	NrasG12V,D38A		NrasG12V			Figure 7e	GFP IHC			Figure 7f	P21CIP1 IHC			Figure 7g	uPAR IHC			Figure 7h	ORF-1 IHC			Figure 7i		p16 high	p16 low		Figure 7j	TSS			Figure 7k	Correlation
		D Nras -	D Nras +	G Nras -	G Nras +			G12V	D38			G12V	D38			G12V	D38A			G12V	D38A			-5	0	0			G12V	D38			H TSS	p21CIP1 IHC TSS
		1.87393	4.1912	2.36794	40.8335			6.41205	7.86012			1.57808	1.49878			3.1833	0.903557			1.95	0.34			-4.99	0	0			0.140835	0.0749721			0.140835	0.0889487
		1.6185	1.51374	25.1949	33.7209			0.563774	1.83038			3.58719	0.572304			3.92712	1.32862			8.47	0.14			-4.98	0	0			0.0996042	0.053128			0.0996042	0.111977
		0.039918	0.883219	2.71759	42.2947			13.0172	2.50873			2.40488	1.45073			1.55202	0.221269			2.6	0.38			-4.97	0	0			0.0843179	0.0304783			0.0843179	0.0422401
		0.328395	5.10478	3.56464	44.7552			8.50256	6.4608			2.13477	0.704829			0.842096	0.200036			1.16	0.4			-4.96	0	0			0.0903234	0.0664357			0.0903234	0.0659081
		0.05209	1.14044					4.90756	10.3938			1.05034	0.533443				0.175712			0.27	0.33			-4.95	0	0			0.0996042	0.0508145			0.0996042	0.0460905
				p	n			0.746336	9.40628			1.04168	0.979388				1.42061			1.8	0.06			-4.94	0	0			0.0396538	0.0630589			0.0396538	0.0299069
		Nras G12V + vs	Nras D38 -	<0.0001	5				22.9154				0.459633				0.01009				0.45			-4.93	0	0				0.0728391			0.0749721	0.0457591
			Nras D38 +	<0.0001	5				12.7283				0.856498				0.080412				0.04			-4.92	0	0				0.0683707			0.053128	0.0501963
			Nras G12V -	<0.0001	4				4.41014				0.758482								0.1			-4.91	0	0				0.062618			0.0304783	0.0336798
																								-4.9	0	0							0.0664357	0.0524884
								p	0.3433			p	0.0083			p	0.0086			p	0.0237			-4.89	0	0			p	0.0197			0.0508145	0.0429187
																								-4.88	0	0							0.0630589	0.0311594
									n				n				n				n			-4.87	0	0				n			0.0728391	0.0445711
								G12V	6			G12V	6			G12V	4			G12V	6			-4.86	0	0			G12V	6			0.0683707	0.0476676
								D38A	9			D38A	9			D38A	9			D38A	9			-4.85	0	0			D38A	9			0.062618	0.0514728
																								-4.84	0	0
																								-4.83	0	0							CORRELATION	0.7177
																								-4.82	0	0							P VALUE	0.0026
																								-4.81	0	0
																								-4.8	0	0
																								-4.79	0	0
																								-4.78	0	0
																								-4.77	0	0
																								-4.76	0	0
																								-4.75	0	0
																								-4.74	0	0
																								-4.73	0	0
																								-4.72	0	0
																								-4.71	0	0
																								-4.7	0	0
																								-4.69	0	0
																								-4.68	0	0
																								-4.67	0	0
																								-4.66	0	0
																								-4.65	0	0
																								-4.64	0	0
																								-4.63	0	0
																								-4.62	0	0
																								-4.61	0	0
																								-4.6	0	0
																								-4.59	0	0
																								-4.58	0	0
																								-4.57	0	0
																								-4.56	0	0
																								-4.55	0	0
																								-4.54	0	0
																								-4.53	0	0
																								-4.52	0	0
																								-4.51	0	0
																								-4.5	0	0
																								-4.49	0	0
																								-4.48	0	0
																								-4.47	0	0
																								-4.46	0	0
																								-4.45	0	0
																								-4.44	0	0
																								-4.43	0	0
																								-4.42	0	0
																								-4.41	0	0
																								-4.4	0	0
																								-4.39	0	0
																								-4.38	0	0
																								-4.37	0	0
																								-4.36	0	0
																								-4.35	0	0
																								-4.34	0	0
																								-4.33	0	0
																								-4.32	0	0
																								-4.31	0	0
																								-4.3	0	0
																								-4.29	0	0
																								-4.28	0	0
																								-4.27	0	0
																								-4.26	0	0
																								-4.25	0	0
																								-4.24	0	0
																								-4.23	0	0
																								-4.22	0	0
																								-4.21	0	0
																								-4.2	0	0
																								-4.19	0	0
																								-4.18	0	0
																								-4.17	0	0
																								-4.16	0	0
																								-4.15	0	0
																								-4.14	0	0
																								-4.13	0	0
																								-4.12	0	0
																								-4.11	0	0
																								-4.1	0	0
																								-4.09	0	0
																								-4.08	0	0
																								-4.07	0	0
																								-4.06	0	0
																								-4.05	0	0
																								-4.04	0	0
																								-4.03	0	0
																								-4.02	0	0
																								-4.01	0	0
																								-4	0	0
																								-3.99	0	0
																								-3.98	0	0
																								-3.97	0	0
																								-3.96	0	0
																								-3.95	0	0
																								-3.94	0	0
																								-3.93	0	0
																								-3.92	0	0
																								-3.91	0	0
																								-3.9	0	0
																								-3.89	0	0
																								-3.88	0	0
																								-3.87	0	0.00053823
																								-3.86	0	0
																								-3.85	0	0.00026912
																								-3.84	0	0.00053823
																								-3.83	0	0.00026912
																								-3.82	0	0
																								-3.81	0	0.00026912
																								-3.8	0	0.00026912
																								-3.79	0	0.00026912
																								-3.78	0	0.00053823
																								-3.77	0	0.00134558
																								-3.76	0	0.00053823
																								-3.75	0	0.00215293
																								-3.74	0	0.00080735
																								-3.73	0	0.00215293
																								-3.72	0	0.00080735
																								-3.71	0	0.00080735
																								-3.7	0	0.0016147
																								-3.69	0	0.00080735
																								-3.68	0	0.00134558
																								-3.67	0	0.00080735
																								-3.66	0	0.00053823
																								-3.65	0	0.00053823
																								-3.64	0	0.00188382
																								-3.63	0	0.0016147
																								-3.62	0	0.0016147
																								-3.61	0	0.00134558
																								-3.6	0	0.0016147
																								-3.59	0	0.00242205
																								-3.58	0	0.00107647
																								-3.57	0	0.00403675
																								-3.56	0	0.00511322
																								-3.55	0	0.00538233
																								-3.54	0	0.00376763
																								-3.53	0	0.00403675
																								-3.52	0	0.00565145
																								-3.51	0	0.00538233
																								-3.5	0	0.00349852
																								-3.49	0	0.00592057
																								-3.48	0	0.00538233
																								-3.47	0	0.00592057
																								-3.46	0	0.00995732
																								-3.45	0	0.00888085
																								-3.44	0	0.0104955
																								-3.43	0.00019111	0.0102264
																								-3.42	0	0.00888085
																								-3.41	0.00019111	0.011572
																								-3.4	0.00019111	0.0153396
																								-3.39	0	0.0126485
																								-3.38	0.00038222	0.0142632
																								-3.37	0	0.0150705
																								-3.36	0.00019111	0.0153396
																								-3.35	0	0.0201838
																								-3.34	0.00019111	0.0212602
																								-3.33	0.00038222	0.0266426
																								-3.32	0.00019111	0.0247587
																								-3.31	0	0.0196455
																								-3.3	0.00038222	0.0266426
																								-3.29	0.00038222	0.0274499
																								-3.28	0.00057333	0.0306793
																								-3.27	0.00057333	0.0282573
																								-3.26	0.00095555	0.0320249
																								-3.25	0.00095555	0.0333705
																								-3.24	0.00076444	0.0328322
																								-3.23	0.00057333	0.0411749
																								-3.22	0.00019111	0.0457498
																								-3.21	0.00095555	0.0465572
																								-3.2	0.00133776	0.0516704
																								-3.19	0.00248442	0.0473645
																								-3.18	0.00171998	0.0489792
																								-3.17	0.00133776	0.0613586
																								-3.16	0.00057333	0.0653954
																								-3.15	0.00171998	0.0656645
																								-3.14	0.0021022	0.0653954
																								-3.13	0.00267553	0.057591
																								-3.12	0.00343997	0.0713159
																								-3.11	0.00248442	0.0705086
																								-3.1	0.00286664	0.0710468
																								-3.09	0.00267553	0.0810041
																								-3.08	0.00343997	0.0791203
																								-3.07	0.00439551	0.0850409
																								-3.06	0.00382218	0.0845026
																								-3.05	0.00477773	0.0971511
																								-3.04	0.00573328	0.0995732
																								-3.03	0.0063066	0.110069
																								-3.02	0.00840881	0.115989
																								-3.01	0.0082177	0.116528
																								-3	0.00840881	0.112222
																								-2.99	0.0103199	0.113029
																								-2.98	0.0101288	0.116797
																								-2.97	0.0103199	0.136173
																								-2.96	0.0131865	0.139402
																								-2.95	0.0126132	0.123794
																								-2.94	0.012231	0.150974
																								-2.93	0.0147154	0.140748
																								-2.92	0.017582	0.157972
																								-2.91	0.0164354	0.147476
																								-2.9	0.017582	0.174119
																								-2.89	0.0179643	0.160124
																								-2.88	0.0166265	0.162816
																								-2.87	0.0225509	0.174119
																								-2.86	0.0256086	0.181116
																								-2.85	0.0248442	0.187036
																								-2.84	0.021022	0.190535
																								-2.83	0.0292397	0.202107
																								-2.82	0.0286664	0.195648
																								-2.81	0.0338263	0.206143
																								-2.8	0.031533	0.215832
																								-2.79	0.0353552	0.210449
																								-2.78	0.0343997	0.224443
																								-2.77	0.0372663	0.224443
																								-2.76	0.040324	0.239783
																								-2.75	0.0418529	0.239514
																								-2.74	0.0433818	0.233055
																								-2.73	0.0500706	0.250548
																								-2.72	0.047204	0.264003
																								-2.71	0.048924	0.256468
																								-2.7	0.0586705	0.247318
																								-2.69	0.0600083	0.259159
																								-2.68	0.0642127	0.275845
																								-2.67	0.0644038	0.257276
																								-2.66	0.0657416	0.28015
																								-2.65	0.0661238	0.291184
																								-2.64	0.0791192	0.272615
																								-2.63	0.0777815	0.273961
																								-2.62	0.077017	0.294683
																								-2.61	0.082177	0.29253
																								-2.6	0.0825592	0.293068
																								-2.59	0.0924969	0.299527
																								-2.58	0.0955546	0.298181
																								-2.57	0.0991857	0.29872
																								-2.56	0.100906	0.312983
																								-2.55	0.103772	0.306255
																								-2.54	0.108359	0.321325
																								-2.53	0.116386	0.324286
																								-2.52	0.117532	0.317558
																								-2.51	0.127088	0.332359
																								-2.5	0.126514	0.327784
																								-2.49	0.139701	0.347161
																								-2.48	0.136643	0.322133
																								-2.47	0.145052	0.319442
																								-2.46	0.149447	0.331283
																								-2.45	0.146007	0.325631
																								-2.44	0.153843	0.35039
																								-2.43	0.160914	0.313252
																								-2.42	0.17582	0.330475
																								-2.41	0.169705	0.329668
																								-2.4	0.173336	0.345546
																								-2.39	0.185376	0.334781
																								-2.38	0.193976	0.324555
																								-2.37	0.203914	0.321325
																								-2.36	0.201047	0.335589
																								-2.35	0.202576	0.333705
																								-2.34	0.207162	0.347968
																								-2.33	0.216718	0.335858
																								-2.32	0.223789	0.350928
																								-2.31	0.222642	0.346622
																								-2.3	0.245002	0.332359
																								-2.29	0.23602	0.328861
																								-2.28	0.254557	0.340164
																								-2.27	0.244811	0.326439
																								-2.26	0.255322	0.337203
																								-2.25	0.2601	0.346084
																								-2.24	0.248442	0.355503
																								-2.23	0.260864	0.338549
																								-2.22	0.265642	0.33828
																								-2.21	0.275579	0.344469
																								-2.2	0.275388	0.353619
																								-2.19	0.280357	0.332628
																								-2.18	0.289722	0.343931
																								-2.17	0.279019	0.342855
																								-2.16	0.30157	0.343124
																								-2.15	0.292397	0.331014
																								-2.14	0.304246	0.336396
																								-2.13	0.30845	0.345815
																								-2.12	0.312846	0.348506
																								-2.11	0.309406	0.354427
																								-2.1	0.316668	0.334243
																								-2.09	0.346099	0.339894
																								-2.08	0.318197	0.355234
																								-2.07	0.323166	0.33505
																								-2.06	0.342085	0.34743
																								-2.05	0.33425	0.345546
																								-2.04	0.345717	0.349044
																								-2.03	0.340174	0.334781
																								-2.02	0.34285	0.342047
																								-2.01	0.33941	0.337203
																								-2	0.352214	0.349852
																								-1.99	0.351259	0.346084
																								-1.98	0.341894	0.342316
																								-1.97	0.345908	0.351466
																								-1.96	0.354508	0.331014
																								-1.95	0.351641	0.336396
																								-1.94	0.366547	0.338549
																								-1.93	0.378587	0.340702
																								-1.92	0.359476	0.342855
																								-1.91	0.374765	0.326977
																								-1.9	0.364636	0.3442
																								-1.89	0.353743	0.352543
																								-1.88	0.381072	0.344469
																								-1.87	0.379734	0.33505
																								-1.86	0.384512	0.337741
																								-1.85	0.36693	0.358194
																								-1.84	0.37381	0.327784
																								-1.83	0.35317	0.339625
																								-1.82	0.369414	0.358194
																								-1.81	0.38241	0.339087
																								-1.8	0.356801	0.338549
																								-1.79	0.366739	0.352005
																								-1.78	0.360814	0.345546
																								-1.77	0.381454	0.337472
																								-1.76	0.386041	0.345008
																								-1.75	0.381072	0.327246
																								-1.74	0.367121	0.349313
																								-1.73	0.36693	0.330475
																								-1.72	0.387761	0.328591
																								-1.71	0.366547	0.355234
																								-1.7	0.377823	0.343124
																								-1.69	0.36349	0.332897
																								-1.68	0.376485	0.325093
																								-1.67	0.362343	0.323209
																								-1.66	0.358903	0.3259
																								-1.65	0.361388	0.315136
																								-1.64	0.363108	0.330475
																								-1.63	0.362916	0.324824
																								-1.62	0.364636	0.309484
																								-1.61	0.374383	0.317019
																								-1.6	0.364063	0.323747
																								-1.59	0.384703	0.341509
																								-1.58	0.377823	0.340433
																								-1.57	0.362725	0.32913
																								-1.56	0.370179	0.311368
																								-1.55	0.35317	0.322402
																								-1.54	0.35833	0.330744
																								-1.53	0.357948	0.309484
																								-1.52	0.351832	0.314867
																								-1.51	0.347245	0.3076
																								-1.5	0.338263	0.320787
																								-1.49	0.350112	0.31379
																								-1.48	0.355654	0.313521
																								-1.47	0.363872	0.324286
																								-1.46	0.347054	0.327515
																								-1.45	0.380498	0.324017
																								-1.44	0.367694	0.303295
																								-1.43	0.351259	0.315674
																								-1.42	0.357374	0.297105
																								-1.41	0.348201	0.303564
																								-1.4	0.350685	0.296028
																								-1.39	0.347437	0.296567
																								-1.38	0.337117	0.314597
																								-1.37	0.335206	0.295759
																								-1.36	0.344188	0.281765
																								-1.35	0.342468	0.308408
																								-1.34	0.361961	0.305447
																								-1.33	0.332148	0.29872
																								-1.32	0.341512	0.290646
																								-1.31	0.339983	0.28957
																								-1.3	0.352597	0.29845
																								-1.29	0.348392	0.294145
																								-1.28	0.36005	0.302756
																								-1.27	0.352788	0.304102
																								-1.26	0.344188	0.284187
																								-1.25	0.325841	0.29549
																								-1.24	0.323166	0.293606
																								-1.23	0.331766	0.299527
																								-1.22	0.315139	0.279343
																								-1.21	0.333486	0.276383
																								-1.2	0.331574	0.270462
																								-1.19	0.340174	0.27719
																								-1.18	0.334441	0.28042
																								-1.17	0.335014	0.296567
																								-1.16	0.344379	0.278267
																								-1.15	0.346863	0.2893
																								-1.14	0.350494	0.287417
																								-1.13	0.338837	0.2893
																								-1.12	0.326797	0.263196
																								-1.11	0.333103	0.279343
																								-1.1	0.32221	0.268848
																								-1.09	0.315139	0.259429
																								-1.08	0.308068	0.257545
																								-1.07	0.300615	0.261312
																								-1.06	0.316095	0.269655
																								-1.05	0.326223	0.260236
																								-1.04	0.328517	0.261581
																								-1.03	0.334441	0.264273
																								-1.02	0.321637	0.271539
																								-1.01	0.31877	0.272346
																								-1	0.31361	0.256199
																								-0.99	0.332148	0.248933
																								-0.98	0.317624	0.250548
																								-0.97	0.323548	0.251086
																								-0.96	0.314948	0.252162
																								-0.95	0.300424	0.25297
																								-0.94	0.304628	0.260505
																								-0.93	0.302526	0.256468
																								-0.92	0.305775	0.245704
																								-0.91	0.305775	0.251355
																								-0.9	0.313228	0.24974
																								-0.89	0.30501	0.241936
																								-0.88	0.32565	0.241398
																								-0.87	0.319535	0.241667
																								-0.86	0.31017	0.240321
																								-0.85	0.296984	0.254854
																								-0.84	0.298704	0.240859
																								-0.83	0.30501	0.22256
																								-0.82	0.301188	0.223367
																								-0.81	0.296028	0.235477
																								-0.8	0.289913	0.223098
																								-0.79	0.277299	0.228211
																								-0.78	0.280931	0.239245
																								-0.77	0.285899	0.218523
																								-0.76	0.297939	0.212871
																								-0.75	0.291442	0.231709
																								-0.74	0.286282	0.215562
																								-0.73	0.293353	0.236823
																								-0.72	0.296793	0.224712
																								-0.71	0.287046	0.215562
																								-0.7	0.283033	0.223098
																								-0.69	0.275962	0.226327
																								-0.68	0.267744	0.219599
																								-0.67	0.274624	0.207758
																								-0.66	0.258762	0.218254
																								-0.65	0.284371	0.217985
																								-0.64	0.278064	0.212064
																								-0.63	0.266406	0.199146
																								-0.62	0.288193	0.212333
																								-0.61	0.275006	0.205874
																								-0.6	0.280166	0.21341
																								-0.59	0.276726	0.208027
																								-0.58	0.274242	0.208565
																								-0.57	0.264304	0.202645
																								-0.56	0.251309	0.210718
																								-0.55	0.269464	0.20426
																								-0.54	0.261629	0.191611
																								-0.53	0.257806	0.196186
																								-0.52	0.24978	0.205874
																								-0.51	0.258189	0.188651
																								-0.5	0.246149	0.200223
																								-0.49	0.255131	0.202107
																								-0.48	0.253793	0.200223
																								-0.47	0.254749	0.197263
																								-0.46	0.255513	0.181923
																								-0.45	0.245958	0.195379
																								-0.44	0.240989	0.190266
																								-0.43	0.24118	0.183268
																								-0.42	0.257806	0.186229
																								-0.41	0.247104	0.197263
																								-0.4	0.242326	0.176541
																								-0.39	0.238695	0.199146
																								-0.38	0.231624	0.181116
																								-0.37	0.232771	0.180846
																								-0.36	0.228184	0.182999
																								-0.35	0.231051	0.177886
																								-0.34	0.221113	0.189458
																								-0.33	0.244429	0.16147
																								-0.32	0.231815	0.191611
																								-0.31	0.224362	0.166045
																								-0.3	0.223024	0.171158
																								-0.29	0.223407	0.174926
																								-0.28	0.235638	0.176541
																								-0.27	0.219393	0.166583
																								-0.26	0.2171	0.176271
																								-0.25	0.220731	0.162008
																								-0.24	0.214998	0.165238
																								-0.23	0.223789	0.160394
																								-0.22	0.216145	0.16766
																								-0.21	0.234873	0.163354
																								-0.2	0.214042	0.161201
																								-0.19	0.210411	0.174926
																								-0.18	0.224362	0.16443
																								-0.17	0.207162	0.170351
																								-0.16	0.208882	0.177617
																								-0.15	0.195123	0.163354
																								-0.14	0.217482	0.151513
																								-0.13	0.214807	0.157972
																								-0.12	0.204678	0.152858
																								-0.11	0.202385	0.160124
																								-0.1	0.212896	0.15232
																								-0.09	0.20506	0.171966
																								-0.08	0.195696	0.157433
																								-0.07	0.202958	0.142363
																								-0.06	0.195887	0.144247
																								-0.05	0.201047	0.151513
																								-0.04	0.194358	0.148283
																								-0.03	0.200091	0.138595
																								-0.02	0.196269	0.150705
																								-0.01	0.18614	0.154473
																								-1.101e-13	0.199518	0.142632
																								0.01	0.1827	0.148014
																								0.02	0.184229	0.147476
																								0.03	0.194358	0.137519
																								0.04	0.184038	0.150436
																								0.05	0.191874	0.156895
																								0.06	0.181554	0.145861
																								0.07	0.1913	0.142094
																								0.08	0.18442	0.141824
																								0.09	0.188625	0.144785
																								0.1	0.180216	0.14317
																								0.11	0.174865	0.138057
																								0.12	0.177732	0.139941
																								0.13	0.176394	0.131329
																								0.14	0.178687	0.142094
																								0.15	0.185949	0.132136
																								0.16	0.176012	0.133751
																								0.17	0.171425	0.143708
																								0.18	0.16187	0.126754
																								0.19	0.154416	0.124332
																								0.2	0.17754	0.134289
																								0.21	0.163207	0.123794
																								0.22	0.167412	0.127292
																								0.23	0.163398	0.13698
																								0.24	0.170469	0.130791
																								0.25	0.166265	0.135904
																								0.26	0.166265	0.133482
																								0.27	0.159767	0.12783
																								0.28	0.15843	0.123525
																								0.29	0.158812	0.119757
																								0.3	0.155563	0.116258
																								0.31	0.163207	0.122986
																								0.32	0.157283	0.122986
																								0.33	0.145625	0.116797
																								0.34	0.154798	0.118142
																								0.35	0.156901	0.113567
																								0.36	0.150785	0.117604
																								0.37	0.148874	0.122717
																								0.38	0.159003	0.113567
																								0.39	0.145243	0.116258
																								0.4	0.150403	0.120833
																								0.41	0.140274	0.122986
																								0.42	0.138745	0.117604
																								0.43	0.143523	0.117873
																								0.44	0.149256	0.104148
																								0.45	0.151359	0.112491
																								0.46	0.14123	0.103879
																								0.47	0.14295	0.112222
																								0.48	0.136834	0.110876
																								0.49	0.134159	0.1098
																								0.5	0.133394	0.104148
																								0.51	0.145243	0.102533
																								0.52	0.140656	0.105225
																								0.53	0.13951	0.0976894
																								0.54	0.12919	0.105225
																								0.55	0.133203	0.108454
																								0.56	0.131865	0.1098
																								0.57	0.12919	0.096882
																								0.58	0.13435	0.109261
																								0.59	0.125559	0.108992
																								0.6	0.137599	0.103879
																								0.61	0.131483	0.104417
																								0.62	0.130528	0.106032
																								0.63	0.11715	0.0987658
																								0.64	0.129954	0.101995
																								0.65	0.127279	0.0993041
																								0.66	0.12575	0.100919
																								0.67	0.124221	0.096882
																								0.68	0.124794	0.0974202
																								0.69	0.117341	0.0947291
																								0.7	0.116768	0.0974202
																								0.71	0.11199	0.0904232
																								0.72	0.117532	0.0925761
																								0.73	0.11371	0.100381
																								0.74	0.116386	0.0882703
																								0.75	0.118488	0.0936526
																								0.76	0.115621	0.082888
																								0.77	0.11543	0.0861173
																								0.78	0.112563	0.0874629
																								0.79	0.114283	0.0874629
																								0.8	0.114283	0.0890776
																								0.81	0.103008	0.0831571
																								0.82	0.102052	0.0858482
																								0.83	0.109123	0.0834262
																								0.84	0.114283	0.0904232
																								0.85	0.105683	0.0831571
																								0.86	0.108168	0.0753527
																								0.87	0.105492	0.0839644
																								0.88	0.100141	0.080735
																								0.89	0.105875	0.0812732
																								0.9	0.0947902	0.0791203
																								0.91	0.104728	0.0804659
																								0.92	0.103963	0.0799277
																								0.93	0.0965102	0.0880012
																								0.94	0.107021	0.0791203
																								0.95	0.100715	0.0742762
																								0.96	0.104728	0.07616
																								0.97	0.100906	0.0713159
																								0.98	0.0932613	0.0740071
																								0.99	0.10167	0.0793894
																								1	0.0967013	0.0764291
																								1.01	0.098039	0.073738
																								1.02	0.0896302	0.0731997
																								1.03	0.0915413	0.064588
																								1.04	0.0968924	0.0758909
																								1.05	0.0852347	0.062166
																								1.06	0.0863814	0.0710468
																								1.07	0.0854258	0.0799277
																								1.08	0.0947902	0.0686248
																								1.09	0.090968	0.0664718
																								1.1	0.0903947	0.0713159
																								1.11	0.0861903	0.0710468
																								1.12	0.0923058	0.0605513
																								1.13	0.0859991	0.0672792
																								1.14	0.0871458	0.0683556
																								1.15	0.0911591	0.0697012
																								1.16	0.0810303	0.0688939
																								1.17	0.0886747	0.0637807
																								1.18	0.0756793	0.0629733
																								1.19	0.0798837	0.0680865
																								1.2	0.0798837	0.0664718
																								1.21	0.0806481	0.0653954
																								1.22	0.0844703	0.0632424
																								1.23	0.0775903	0.0635115
																								1.24	0.0796925	0.0557072
																								1.25	0.0739593	0.0629733
																								1.26	0.0812214	0.0667409
																								1.27	0.0772081	0.064588
																								1.28	0.075297	0.0653954
																								1.29	0.0768259	0.0662027
																								1.3	0.0749148	0.0594748
																								1.31	0.0777815	0.0594748
																								1.32	0.0724304	0.0562454
																								1.33	0.0705193	0.0511322
																								1.34	0.0687993	0.0522086
																								1.35	0.0730037	0.0535542
																								1.36	0.0758704	0.0503248
																								1.37	0.0728126	0.0610895
																								1.38	0.0768259	0.0557072
																								1.39	0.0663149	0.0462881
																								1.4	0.0666971	0.0508631
																								1.41	0.0680349	0.0562454
																								1.42	0.0634483	0.0559763
																								1.43	0.0695637	0.0535542
																								1.44	0.0691815	0.0519395
																								1.45	0.0615372	0.0444043
																								1.46	0.0730037	0.0454807
																								1.47	0.0663149	0.0503248
																								1.48	0.069946	0.0457498
																								1.49	0.0722393	0.0551689
																								1.5	0.064786	0.0462881
																								1.51	0.0613461	0.0465572
																								1.52	0.0571417	0.0417131
																								1.53	0.0640216	0.0406366
																								1.54	0.0666971	0.041444
																								1.55	0.064786	0.043866
																								1.56	0.0592439	0.0457498
																								1.57	0.0605816	0.043866
																								1.58	0.0556128	0.0387528
																								1.59	0.0586705	0.0446734
																								1.6	0.0506439	0.041444
																								1.61	0.0596261	0.0468263
																								1.62	0.0601994	0.046019
																								1.63	0.0556128	0.043866
																								1.64	0.0609638	0.041444
																								1.65	0.0588616	0.0363308
																								1.66	0.0561861	0.0430587
																								1.67	0.0544661	0.0425204
																								1.68	0.0515995	0.0411749
																								1.69	0.0580972	0.0452116
																								1.7	0.0544661	0.0390219
																								1.71	0.0538928	0.0425204
																								1.72	0.0458662	0.0411749
																								1.73	0.0493062	0.0384837
																								1.74	0.0494973	0.0349852
																								1.75	0.0517906	0.0341778
																								1.76	0.0473951	0.0360616
																								1.77	0.0468218	0.0339087
																								1.78	0.0473951	0.0314866
																								1.79	0.0481595	0.0314866
																								1.8	0.0466307	0.0390219
																								1.81	0.0517906	0.0395602
																								1.82	0.0523639	0.034716
																								1.83	0.0473951	0.0341778
																								1.84	0.0462484	0.036869
																								1.85	0.0512173	0.0355234
																								1.86	0.0477773	0.0306793
																								1.87	0.0451018	0.0287955
																								1.88	0.0447196	0.0382146
																								1.89	0.043764	0.0325631
																								1.9	0.0439551	0.0349852
																								1.91	0.0431907	0.036869
																								1.92	0.0401329	0.0287955
																								1.93	0.043764	0.0293337
																								1.94	0.0387952	0.0258352
																								1.95	0.0382218	0.0317558
																								1.96	0.0424262	0.0255661
																								1.97	0.0407063	0.0285264
																								1.98	0.0340174	0.0269117
																								1.99	0.0343997	0.0242205
																								2	0.0322975	0.0306793
																								2.01	0.036693	0.0279881
																								2.02	0.0429996	0.0290646
																								2.03	0.0378396	0.0279881
																								2.04	0.0433818	0.0290646
																								2.05	0.0345908	0.0226058
																								2.06	0.0363108	0.0242205
																								2.07	0.0370752	0.0317558
																								2.08	0.0363108	0.0279881
																								2.09	0.0357374	0.0271808
																								2.1	0.0328708	0.0217985
																								2.11	0.0326797	0.0258352
																								2.12	0.0326797	0.0204529
																								2.13	0.034973	0.023144
																								2.14	0.0313419	0.0220676
																								2.15	0.0336352	0.0244896
																								2.16	0.0319152	0.0282573
																								2.17	0.0347819	0.0242205
																								2.18	0.0319152	0.023144
																								2.19	0.0340174	0.020722
																								2.2	0.0300042	0.0204529
																								2.21	0.0296219	0.0258352
																								2.22	0.0313419	0.0204529
																								2.23	0.0319152	0.0204529
																								2.24	0.0321063	0.0201838
																								2.25	0.0342085	0.0242205
																								2.26	0.0296219	0.0193764
																								2.27	0.0322975	0.0236823
																								2.28	0.0292397	0.0247587
																								2.29	0.0259908	0.0201838
																								2.3	0.022742	0.0196455
																								2.31	0.029813	0.0236823
																								2.32	0.0292397	0.0182999
																								2.33	0.0290486	0.0185691
																								2.34	0.0288575	0.0188382
																								2.35	0.0256086	0.020722
																								2.36	0.0269464	0.020722
																								2.37	0.0265642	0.0169543
																								2.38	0.0265642	0.0177617
																								2.39	0.024462	0.0193764
																								2.4	0.0259908	0.0158779
																								2.41	0.0240798	0.0182999
																								2.42	0.0307686	0.0177617
																								2.43	0.024462	0.0182999
																								2.44	0.0254175	0.0177617
																								2.45	0.0248442	0.0172235
																								2.46	0.0252264	0.0188382
																								2.47	0.0208309	0.0134558
																								2.48	0.021022	0.0191073
																								2.49	0.0265642	0.0166852
																								2.5	0.0235064	0.0174926
																								2.51	0.0280931	0.0148014
																								2.52	0.0236975	0.0164161
																								2.53	0.0269464	0.0126485
																								2.54	0.0238887	0.0174926
																								2.55	0.0181554	0.0139941
																								2.56	0.0196843	0.0129176
																								2.57	0.0219776	0.0156088
																								2.58	0.0229331	0.0148014
																								2.59	0.0225509	0.0158779
																								2.6	0.0217864	0.0142632
																								2.61	0.0219776	0.0139941
																								2.62	0.022742	0.0134558
																								2.63	0.0221687	0.0134558
																								2.64	0.0177732	0.0129176
																								2.65	0.0214042	0.0104955
																								2.66	0.0185376	0.0129176
																								2.67	0.0191109	0.0118411
																								2.68	0.0185376	0.0139941
																								2.69	0.0219776	0.0156088
																								2.7	0.0170087	0.0137249
																								2.71	0.0187287	0.0110338
																								2.72	0.0166265	0.0126485
																								2.73	0.0168176	0.0153396
																								2.74	0.0143332	0.011572
																								2.75	0.0183465	0.0113029
																								2.76	0.017582	0.011572
																								2.77	0.0185376	0.0121102
																								2.78	0.0166265	0.0121102
																								2.79	0.0196843	0.0102264
																								2.8	0.0166265	0.0104955
																								2.81	0.0164354	0.00914997
																								2.82	0.0162443	0.00914997
																								2.83	0.013951	0.00995732
																								2.84	0.0145243	0.0118411
																								2.85	0.0143332	0.0107647
																								2.86	0.0168176	0.00995732
																								2.87	0.0118488	0.0118411
																								2.88	0.0171998	0.0150705
																								2.89	0.0129954	0.0102264
																								2.9	0.0179643	0.00861173
																								2.91	0.0162443	0.0107647
																								2.92	0.0133776	0.0113029
																								2.93	0.0126132	0.00834262
																								2.94	0.0133776	0.0080735
																								2.95	0.0141421	0.00888085
																								2.96	0.0114666	0.0129176
																								2.97	0.0160532	0.00780438
																								2.98	0.0126132	0.00888085
																								2.99	0.0154798	0.00618968
																								3	0.0118488	0.0107647
																								3.01	0.0145243	0.00914997
																								3.02	0.0149065	0.00914997
																								3.03	0.013951	0.00995732
																								3.04	0.0114666	0.00995732
																								3.05	0.0101288	0.0080735
																								3.06	0.0114666	0.00780438
																								3.07	0.0118488	0.00888085
																								3.08	0.0118488	0.0107647
																								3.09	0.0152887	0.00672792
																								3.1	0.0112754	0.0048441
																								3.11	0.0126132	0.00914997
																								3.12	0.0126132	0.0110338
																								3.13	0.0116577	0.00834262
																								3.14	0.0120399	0.00753527
																								3.15	0.0118488	0.00834262
																								3.16	0.0116577	0.00699703
																								3.17	0.0110843	0.00592057
																								3.18	0.00936435	0.00726615
																								3.19	0.00955546	0.00780438
																								3.2	0.0101288	0.00592057
																								3.21	0.00955546	0.00699703
																								3.22	0.00898213	0.00753527
																								3.23	0.00783548	0.00726615
																								3.24	0.00917324	0.00592057
																								3.25	0.0107021	0.00672792
																								3.26	0.00783548	0.00753527
																								3.27	0.00936435	0.00672792
																								3.28	0.00936435	0.00861173
																								3.29	0.00936435	0.00618968
																								3.3	0.0107021	0.0064588
																								3.31	0.0082177	0.00592057
																								3.32	0.0082177	0.00565145
																								3.33	0.00898213	0.00565145
																								3.34	0.00917324	0.00618968
																								3.35	0.00745326	0.0048441
																								3.36	0.00898213	0.0064588
																								3.37	0.00783548	0.00376763
																								3.38	0.00707104	0.00618968
																								3.39	0.00917324	0.0064588
																								3.4	0.0112754	0.00430587
																								3.41	0.00879102	0.00349852
																								3.42	0.0082177	0.00430587
																								3.43	0.00592439	0.00430587
																								3.44	0.00936435	0.00592057
																								3.45	0.00515995	0.00349852
																								3.46	0.00649771	0.00511322
																								3.47	0.00707104	0.00430587
																								3.48	0.00573328	0.00403675
																								3.49	0.00974657	0.00457498
																								3.5	0.00458662	0.00538233
																								3.51	0.00707104	0.00430587
																								3.52	0.00573328	0.00430587
																								3.53	0.00592439	0.00403675
																								3.54	0.00611549	0.00565145
																								3.55	0.00687993	0.00376763
																								3.56	0.00974657	0.00296028
																								3.57	0.00496884	0.00430587
																								3.58	0.00783548	0.0032294
																								3.59	0.00726215	0.00511322
																								3.6	0.00764437	0.00403675
																								3.61	0.00649771	0.00269117
																								3.62	0.00764437	0.00403675
																								3.63	0.00496884	0.00349852
																								3.64	0.00592439	0.00349852
																								3.65	0.00840881	0.0032294
																								3.66	0.00726215	0.00349852
																								3.67	0.0042044	0.00430587
																								3.68	0.00515995	0.00269117
																								3.69	0.00649771	0.0032294
																								3.7	0.00554217	0.00296028
																								3.71	0.00477773	0.00296028
																								3.72	0.00707104	0.00269117
																								3.73	0.00535106	0.00403675
																								3.74	0.00458662	0.00457498
																								3.75	0.00477773	0.00215293
																								3.76	0.00477773	0.00215293
																								3.77	0.00477773	0.00242205
																								3.78	0.00324886	0.00349852
																								3.79	0.00477773	0.00349852
																								3.8	0.0042044	0.00188382
																								3.81	0.00401329	0.00215293
																								3.82	0.00592439	0.00457498
																								3.83	0.00535106	0.00215293
																								3.84	0.00458662	0.00349852
																								3.85	0.00535106	0.00296028
																								3.86	0.0042044	0.00242205
																								3.87	0.00515995	0.00457498
																								3.88	0.00573328	0.00269117
																								3.89	0.00515995	0.00215293
																								3.9	0.00248442	0.00296028
																								3.91	0.00592439	0.00269117
																								3.92	0.00458662	0.0032294
																								3.93	0.00573328	0.00215293
																								3.94	0.00401329	0.00269117
																								3.95	0.00343997	0.0032294
																								3.96	0.00382218	0.00349852
																								3.97	0.00458662	0.00242205
																								3.98	0.00573328	0.00053823
																								3.99	0.00382218	0.00242205
																								4	0.00401329	0.00349852
																								4.01	0.00382218	0.00349852
																								4.02	0.00305775	0.0016147
																								4.03	0.00382218	0.00349852
																								4.04	0.00248442	0.00269117
																								4.05	0.00248442	0.0016147
																								4.06	0.00305775	0.00134558
																								4.07	0.00382218	0.00296028
																								4.08	0.00305775	0.00215293
																								4.09	0.00324886	0.00296028
																								4.1	0.00382218	0
																								4.11	0.00286664	0.00080735
																								4.12	0.00343997	0.00269117
																								4.13	0.00305775	0.00188382
																								4.14	0.00535106	0.0016147
																								4.15	0.00324886	0.00080735
																								4.16	0.00401329	0.00080735
																								4.17	0.00515995	0.0016147
																								4.18	0.00363108	0.00215293
																								4.19	0.00267553	0.0016147
																								4.2	0.00305775	0.0016147
																								4.21	0.00152887	0.00134558
																								4.22	0.00324886	0.00188382
																								4.23	0.00229331	0.0016147
																								4.24	0.00401329	0.00188382
																								4.25	0.0021022	0.00107647
																								4.26	0.00477773	0.00107647
																								4.27	0.00305775	0.00134558
																								4.28	0.00191109	0.00134558
																								4.29	0.00229331	0.00134558
																								4.3	0.0042044	0.0016147
																								4.31	0.00229331	0.00215293
																								4.32	0.00286664	0.00053823
																								4.33	0.00401329	0.00107647
																								4.34	0.0021022	0.00242205
																								4.35	0.00248442	0.00134558
																								4.36	0.00401329	0.00053823
																								4.37	0.00248442	0.0016147
																								4.38	0.0021022	0.00107647
																								4.39	0.00343997	0.0016147
																								4.4	0.00248442	0.00107647
																								4.41	0.00324886	0.00026912
																								4.42	0.00324886	0.00107647
																								4.43	0.00191109	0.00053823
																								4.44	0.00324886	0.00215293
																								4.45	0.00343997	0.00107647
																								4.46	0.0021022	0.00026912
																								4.47	0.00133776	0.00080735
																								4.48	0.00152887	0.00188382
																								4.49	0.00267553	0.00080735
																								4.5	0.00229331	0.00134558
																								4.51	0.00152887	0.0016147
																								4.52	0.00191109	0.00242205
																								4.53	0.00152887	0.00134558
																								4.54	0.00133776	0.0016147
																								4.55	0.0021022	0.0016147
																								4.56	0.00191109	0.00134558
																								4.57	0.0021022	0.00134558
																								4.58	0.0021022	0.00053823
																								4.59	0.00152887	0.00080735
																								4.6	0.00191109	0.00107647
																								4.61	0.00133776	0.00080735
																								4.62	0.00191109	0.0016147
																								4.63	0.00229331	0.00026912
																								4.64	0.00152887	0.00053823
																								4.65	0.00171998	0.00080735
																								4.66	0.00114666	0.00053823
																								4.67	0.00152887	0.00107647
																								4.68	0.00191109	0.00215293
																								4.69	0.00324886	0.00053823
																								4.7	0.00133776	0.0016147
																								4.71	0.00191109	0.00107647
																								4.72	0.00114666	0.00026912
																								4.73	0.00171998	0.00053823
																								4.74	0.00171998	0.00053823
																								4.75	0.00191109	0.00080735
																								4.76	0.00152887	0.00134558
																								4.77	0.00191109	0.0016147
																								4.78	0.00095555	0.00080735
																								4.79	0.00248442	0.00053823
																								4.8	0.00076444	0.00107647
																								4.81	0.00114666	0.00026912
																								4.82	0.00114666	0.00053823
																								4.83	0.00114666	0.00080735
																								4.84	0.00152887	0.00188382
																								4.85	0.00133776	0.00053823
																								4.86	0.00114666	0.00080735
																								4.87	0.00152887	0.00026912
																								4.88	0.00171998	0.00107647
																								4.89	0.00057333	0.00134558
																								4.9	0.00267553	0.00080735
																								4.91	0.00171998	0.00026912
																								4.92	0.00229331	0.00026912
																								4.93	0.00057333	0.0016147
																								4.94	0.00133776	0
																								4.95	0.00038222	0.00134558
																								4.96	0.00114666	0.00053823
																								4.97	0.00114666	0.00134558
																								4.98	0.00095555	0
																								4.99	0.00114666	0.00053823
																								5	0.00114666	0.00053823
																								5.01	0	0
																								5.02	0	0
																								5.03	0	0
																								5.04	0	0
																								5.05	0	0
																								5.06	0	0
																								5.07	0	0
																								5.08	0	0
																								5.09	0	0
																								5.1	0	0
																								5.11	0	0
																								5.12	0	0
																								5.13	0	0
																								5.14	0	0
																								5.15	0	0
																								5.16	0	0
																								5.17	0	0
																								5.18	0	0
																								5.19	0	0
																								5.2	0	0
																								5.21	0	0
																								5.22	0	0
																								5.23	0	0
																								5.24	0	0
																								5.25	0.00181442	0
																								5.26	0	0
																								5.27	0	0
																								5.28	0	0
																								5.29	0	0
																								5.3	0.00181442	0
																								5.31	0	0
																								5.32	0	0
																								5.33	0	0
																								5.34	0	0
																								5.35	0	0
																								5.36	0	0
																								5.37	0	0
																								5.38	0.00181442	0
																								5.39	0	0
																								5.4	0	0
																								5.41	0	0
																								5.42	0	0
																								5.43	0	0
																								5.44	0	0
																								5.45	0	0
																								5.46	0	0
																								5.47	0	0
																								5.48	0	0
																								5.49	0	0
																								5.5	0	0
																								5.51	0	0
																								5.52	0	0
																								5.53	0	0
																								5.54	0	0
																								5.55	0	0
																								5.56	0	0
																								5.57	0	0
																								5.58	0	0
																								5.59	0	0
																								5.6	0	0
																								5.61	0	0
																								5.62	0	0
																								5.63	0	0
																								5.64	0	0
																								5.65	0	0
																								5.66	0	0
																								5.67	0	0
																								5.68	0	0
																								5.69	0	0
																								5.7	0	0
																								5.71	0	0
																								5.72	0	0
																								5.73	0	0
																								5.74	0	0
																								5.75	0.00181442	0
																								5.76	0	0
																								5.77	0	0
																								5.78	0	0
																								5.79	0	0
																								5.8	0	0
																								5.81	0	0
																								5.82	0.00181442	0
																								5.83	0	0
																								5.84	0	0
																								5.85	0	0
																								5.86	0	0
																								5.87	0	0
																								5.88	0	0
																								5.89	0	0
																								5.9	0	0
																								5.91	0	0
																								5.92	0	0
																								5.93	0	0
																								5.94	0	0
																								5.95	0	0
																								5.96	0	0
																								5.97	0	0
																								5.98	0	0
																								5.99	0	0
																								6	0	0
																								6.01	0	0
																								6.02	0	0
																								6.03	0	0
																								6.04	0	0
																								6.05	0	0
																								6.06	0	0
																								6.07	0	0

## Sheet: Figure 8
	Figure 8c	p21CIP1			Figure 8d	TSS			Figure 8g	p21CIP1			Figure 8h	TSS			Figure 8k	p21CIP1			Figure 8l	TSS
		Veh	Senolytic			Veh	Senolytic			Oil	CCL4			Oil	CCL4			Young	Old			Young	Old
		1.36157	0.680799			0.160845	0.0487183			1.23358	9.724			3.23375	14.9119			3.24592	6.42626			0.0819204	0.356764
		0.994404	0.552141			0.106488	0.0313327			4.70726	5.22371			8.5574	11.9075			2.29454	2.37273			0.0753589	0.331578
		1.59794	1.42828			0.194894	0.135982			4.16972	3.37554			1.58717	11.3318			5.03769	1.90423			0.0646862	0.316896
		3.39439	0.640507			0.154055	0.039327			0.863036	8.72606			1.19325	9.91184			2.50977	8.55634			0.224665	0.286553
		2.30146	0.668252			0.0853096	0.0541315			1.73025	6.47361			1.6436	4.28455			2.16576	22.0918			0.269977	0.301914
		1.03355	1.18559			0.112878	0.0945668			2.97933	11.9396			3.97524	5.76483			3.31963	0.54725			0.305818	0.272868
		1.35994	1.27945			0.067474	0.0713102				2.40314				6.6736			3.93239	14.1656			0.12783	0.291408
		1.50992	0.69715			0.136455	0.0534254											3.02694				0.101125
			0.877827				0.0816589											6.84754				0.285015
																		2.19707				0.203014
																		1.51197				0.112904
		p	0.0138			p	0.0051			p	0.0195			p	0.0095			5.24328				0.130288
																		0.0276336				0.256803
			n				n				n				n
		Veh	8			Veh	8			Oil	6			Oil	6			p	0.0427			p	0.001
		Sen	9			Sen	9			CCL4	7			CCL4	7
																			n				n
																		Young	13			Young	13
																		Old	7			Old	7

## Sheet: Figure 9
		Figure 9c		p16 high	p16 low		Figure 9d
			-5	0	0			p16	TSS
			-4.99	0	0			2.4628	0.0213017
			-4.98	0	0			1.21002	0.00603025
			-4.97	0	0			6.17437	0.0154324
			-4.96	0	0			0.649213	0.0251009
			-4.95	0	0			0.69361	0.0253433
			-4.94	0	0			1.99939	0.0110035
			-4.93	0	0			1.17627	0.0095509
			-4.92	0	0			0.593923	0.0206474
			-4.91	0	0			1.04389	0.0197778
			-4.9	0	0			1.32399	0.00879469
			-4.89	0	0			6.37034	0.0353812
			-4.88	0	0			1.17715	0.0232183
			-4.87	0	0			1.87787	0.0117762
			-4.86	0	0			2.68443	0.0091842
			-4.85	0	0			2.49332	0.0235739
			-4.84	0	0			0.567916	0.0268074
			-4.83	0	0			1.65302	0.0180795
			-4.82	0	0			2.4148	0.0023542
			-4.81	0	0			0.557449	0.00659745
			-4.8	0	0			1.27068	0.00432403
			-4.79	0	0			1.07302	0.00673922
			-4.78	0	0			3.288	0.00430332
			-4.77	0	0			1.07638	0.00820548
			-4.76	0	0			1.69919	0.0220036
			-4.75	0	0			0.706628	0.00276264
			-4.74	0	0			0.644092	0.00127997
			-4.73	0	0			1.22703	0.00728017
			-4.72	0	0			2.23815	0.0179951
			-4.71	0	0			4.59152	0.054894
			-4.7	0	0			0.651539	0.00205497
			-4.69	0	0			3.11536	0.0375848
			-4.68	0	0			1.61135	0.0169879
			-4.67	0	0			2.43169	0.0691706
			-4.66	0	0			1.98806	0.00580651
			-4.65	0	0
			-4.64	0	0			CORREL	0.3862
			-4.63	0	0			P Value	0.024
			-4.62	0	0
			-4.61	0	0
			-4.6	0	0
			-4.59	0	0
			-4.58	0	0
			-4.57	0	0
			-4.56	0	0
			-4.55	0	0
			-4.54	0	0
			-4.53	0	0
			-4.52	0	0
			-4.51	0	0
			-4.5	0	0
			-4.49	0	0
			-4.48	0	0
			-4.47	0	0
			-4.46	0	0
			-4.45	0	0
			-4.44	0	0
			-4.43	0	0
			-4.42	0	0
			-4.41	0	0
			-4.4	0	0
			-4.39	0	0
			-4.38	0	0
			-4.37	0	0
			-4.36	0	0
			-4.35	0	0
			-4.34	0	0
			-4.33	0	0
			-4.32	0	0
			-4.31	0	0
			-4.3	0	0
			-4.29	0	0
			-4.28	0	0
			-4.27	0	0
			-4.26	0	0
			-4.25	0	0
			-4.24	0	0
			-4.23	0	0
			-4.22	0	0
			-4.21	0	0
			-4.2	0	0
			-4.19	0	0
			-4.18	0	0
			-4.17	0	0
			-4.16	0	0
			-4.15	0	0
			-4.14	0	0
			-4.13	0	0
			-4.12	0	0
			-4.11	0	0
			-4.1	0	0
			-4.09	0	0
			-4.08	0	0
			-4.07	0	0
			-4.06	0	0
			-4.05	0	0
			-4.04	0	0
			-4.03	0	0
			-4.02	0	0
			-4.01	0	0
			-4	0	0
			-3.99	0	0
			-3.98	0	0
			-3.97	0	0
			-3.96	0	0
			-3.95	0	0
			-3.94	0	0
			-3.93	0	0
			-3.92	0	0
			-3.91	0	0
			-3.9	0	0
			-3.89	0	0
			-3.88	0	0
			-3.87	0	0
			-3.86	0	0
			-3.85	0	0
			-3.84	0	0
			-3.83	0	0
			-3.82	0	0
			-3.81	0	0
			-3.8	0	0
			-3.79	0	0
			-3.78	0	0
			-3.77	0	0
			-3.76	0	0
			-3.75	0	0
			-3.74	0	0
			-3.73	0	0
			-3.72	0	0
			-3.71	0	0
			-3.7	0	0
			-3.69	0	0
			-3.68	0	0
			-3.67	0	0
			-3.66	0	0
			-3.65	0	0
			-3.64	0	0
			-3.63	0	0
			-3.62	0	0
			-3.61	0	0
			-3.6	0	0
			-3.59	0	0
			-3.58	0	0
			-3.57	0	0
			-3.56	0	0
			-3.55	0	0
			-3.54	0	0
			-3.53	0	0
			-3.52	0	0
			-3.51	0	0
			-3.5	0	0
			-3.49	0	0
			-3.48	0	0
			-3.47	0	0
			-3.46	0	0
			-3.45	0	0
			-3.44	0	0
			-3.43	0	0
			-3.42	0	0
			-3.41	0	0
			-3.4	0	0
			-3.39	0	0
			-3.38	0	0
			-3.37	0	0
			-3.36	0	0
			-3.35	0	0
			-3.34	0	0
			-3.33	0	0
			-3.32	0	0
			-3.31	0	0
			-3.3	0	0
			-3.29	0	0
			-3.28	0	0
			-3.27	0	0
			-3.26	0	0
			-3.25	0	0
			-3.24	0	0
			-3.23	0	0
			-3.22	0	0
			-3.21	0	0
			-3.2	0	0
			-3.19	0	0
			-3.18	0	0
			-3.17	0	0
			-3.16	0	0
			-3.15	0	0
			-3.14	0	0
			-3.13	0	0
			-3.12	0	0
			-3.11	0	0
			-3.1	0	0
			-3.09	0	0
			-3.08	0	0
			-3.07	0	0
			-3.06	0	0
			-3.05	0	0
			-3.04	0	0
			-3.03	0	0
			-3.02	0	0
			-3.01	0	0
			-3	0	0
			-2.99	0	0
			-2.98	0	0
			-2.97	0	0
			-2.96	0	0
			-2.95	0	0
			-2.94	0	0
			-2.93	0	0
			-2.92	0	0
			-2.91	0	0
			-2.9	0	0
			-2.89	0	0
			-2.88	0	0
			-2.87	0	0
			-2.86	0	0
			-2.85	0	0
			-2.84	0	0
			-2.83	0	0
			-2.82	0	0
			-2.81	0	0
			-2.8	0	0
			-2.79	0	0
			-2.78	0	0
			-2.77	0	0
			-2.76	0	0
			-2.75	0	0
			-2.74	0	0
			-2.73	0	0
			-2.72	0	0
			-2.71	0	0
			-2.7	0	0
			-2.69	0	0
			-2.68	0	0
			-2.67	0	0
			-2.66	0	0
			-2.65	0	0
			-2.64	0	0
			-2.63	0	0
			-2.62	0	0
			-2.61	0	0
			-2.6	0	0
			-2.59	0	0
			-2.58	0	0
			-2.57	0	0
			-2.56	0	0
			-2.55	0	0
			-2.54	0	0
			-2.53	0	0
			-2.52	0	0
			-2.51	0	0
			-2.5	0	0
			-2.49	0	0
			-2.48	0	0
			-2.47	0	0
			-2.46	0	0
			-2.45	0	0
			-2.44	0	0
			-2.43	0	0
			-2.42	0	0
			-2.41	0	0
			-2.4	0	0
			-2.39	0	0
			-2.38	0	0
			-2.37	0	0
			-2.36	0	0
			-2.35	0	0
			-2.34	0	0
			-2.33	0	0
			-2.32	0	0
			-2.31	0	0
			-2.3	0	0
			-2.29	0	0
			-2.28	0	0
			-2.27	0	0
			-2.26	0	0
			-2.25	0	0
			-2.24	0	0
			-2.23	0	0
			-2.22	0	0
			-2.21	0	0
			-2.2	0	0
			-2.19	0	0
			-2.18	0	0
			-2.17	0	0
			-2.16	0	0
			-2.15	0	0
			-2.14	0	0
			-2.13	0	0
			-2.12	0	0
			-2.11	0	0
			-2.1	0	0
			-2.09	0	0
			-2.08	0	0
			-2.07	0	0
			-2.06	0	0
			-2.05	0	0
			-2.04	0	0
			-2.03	0	0
			-2.02	0	0
			-2.01	0	0
			-2	0	0
			-1.99	0	0
			-1.98	0	0
			-1.97	0	0
			-1.96	0	0
			-1.95	0	0
			-1.94	0	0
			-1.93	0	0
			-1.92	0	0
			-1.91	0	0
			-1.9	0	0
			-1.89	0	0
			-1.88	0	0
			-1.87	0	0
			-1.86	0	0
			-1.85	0	0
			-1.84	0	0
			-1.83	0	0
			-1.82	0	0
			-1.81	0	0
			-1.8	0	0
			-1.79	0	0
			-1.78	0	0
			-1.77	0	0
			-1.76	0	0
			-1.75	0.00181442	0
			-1.74	0	0
			-1.73	0	0
			-1.72	0.00181442	0
			-1.71	0	0
			-1.7	0.00181442	0.00216943
			-1.69	0	0
			-1.68	0	0.00433887
			-1.67	0	0.00216943
			-1.66	0	0
			-1.65	0.00362884	0.00216943
			-1.64	0	0
			-1.63	0.00181442	0
			-1.62	0.00181442	0
			-1.61	0	0
			-1.6	0	0.00433887
			-1.59	0.00181442	0
			-1.58	0.00181442	0
			-1.57	0.00181442	0.00433887
			-1.56	0	0
			-1.55	0	0.00216943
			-1.54	0	0
			-1.53	0.00181442	0.00216943
			-1.52	0.00362884	0
			-1.51	0	0.00216943
			-1.5	0.00544326	0
			-1.49	0.00362884	0.0065083
			-1.48	0.00725768	0.00216943
			-1.47	0.00362884	0.00216943
			-1.46	0.00544326	0
			-1.45	0.00544326	0.0065083
			-1.44	0.00362884	0.0130166
			-1.43	0.00725768	0.0108472
			-1.42	0.00544326	0.0065083
			-1.41	0.00181442	0.00216943
			-1.4	0.00725768	0.00867773
			-1.39	0.00907211	0.00433887
			-1.38	0.00725768	0.0173555
			-1.37	0.00362884	0.00216943
			-1.36	0.00725768	0.0130166
			-1.35	0.00907211	0.015186
			-1.34	0.0163298	0.0130166
			-1.33	0.0181442	0.0130166
			-1.32	0.0181442	0.0130166
			-1.31	0.0163298	0.0238638
			-1.3	0.00725768	0.0282026
			-1.29	0.0145154	0.00867773
			-1.28	0.00725768	0.0216943
			-1.27	0.0254019	0.0303721
			-1.26	0.0235875	0.0216943
			-1.25	0.0199586	0.0216943
			-1.24	0.0235875	0.0347109
			-1.23	0.0235875	0.0325415
			-1.22	0.0326596	0.0390498
			-1.21	0.0254019	0.0390498
			-1.2	0.0235875	0.0282026
			-1.19	0.0290307	0.0368804
			-1.18	0.0417317	0.0564052
			-1.17	0.034474	0.0390498
			-1.16	0.0308452	0.0542358
			-1.15	0.056247	0.0737607
			-1.14	0.068948	0.0715913
			-1.13	0.0362884	0.0780996
			-1.12	0.0580615	0.065083
			-1.11	0.0435461	0.0672524
			-1.1	0.0653192	0.080269
			-1.09	0.0598759	0.0867773
			-1.08	0.0762057	0.080269
			-1.07	0.0943499	0.0867773
			-1.06	0.0798345	0.0867773
			-1.05	0.0852778	0.108472
			-1.04	0.0616903	0.0911162
			-1.03	0.116123	0.0889467
			-1.02	0.090721	0.134505
			-1.01	0.116123	0.127997
			-1	0.119752	0.130166
			-0.99	0.119752	0.130166
			-0.98	0.123381	0.125827
			-0.97	0.13971	0.141013
			-0.96	0.11068	0.156199
			-0.95	0.125195	0.184402
			-0.94	0.116123	0.145352
			-0.93	0.141525	0.15403
			-0.92	0.154226	0.19308
			-0.91	0.15604	0.19308
			-0.9	0.154226	0.188741
			-0.89	0.206844	0.195249
			-0.88	0.186885	0.186571
			-0.87	0.157855	0.206096
			-0.86	0.185071	0.26901
			-0.85	0.186885	0.201757
			-0.84	0.197772	0.238638
			-0.83	0.199586	0.279857
			-0.82	0.168741	0.273349
			-0.81	0.26672	0.282026
			-0.8	0.223174	0.201757
			-0.79	0.241318	0.240807
			-0.78	0.273978	0.275518
			-0.77	0.272163	0.284196
			-0.76	0.239504	0.292873
			-0.75	0.25039	0.290704
			-0.74	0.261277	0.297212
			-0.73	0.286679	0.325415
			-0.72	0.293936	0.295043
			-0.71	0.277606	0.318907
			-0.7	0.308452	0.325415
			-0.69	0.315709	0.318907
			-0.68	0.322967	0.338431
			-0.67	0.333853	0.379651
			-0.66	0.310266	0.431717
			-0.65	0.351998	0.405684
			-0.64	0.330225	0.366634
			-0.63	0.322967	0.438225
			-0.62	0.359255	0.355787
			-0.61	0.373771	0.425209
			-0.6	0.400987	0.453411
			-0.59	0.408245	0.414362
			-0.58	0.400987	0.451242
			-0.57	0.379214	0.407853
			-0.56	0.395544	0.481614
			-0.55	0.424575	0.520664
			-0.54	0.400987	0.449073
			-0.53	0.446348	0.516325
			-0.52	0.391915	0.45775
			-0.51	0.402801	0.466428
			-0.5	0.390101	0.531511
			-0.49	0.449976	0.492461
			-0.48	0.440904	0.477275
			-0.47	0.453605	0.494631
			-0.46	0.459049	0.540189
			-0.45	0.480822	0.527172
			-0.44	0.482636	0.522833
			-0.43	0.435461	0.531511
			-0.42	0.479007	0.542358
			-0.41	0.459049	0.618288
			-0.4	0.475378	0.620458
			-0.39	0.546141	0.583577
			-0.38	0.480822	0.629135
			-0.37	0.462677	0.598763
			-0.36	0.426389	0.659508
			-0.35	0.497151	0.61178
			-0.34	0.449976	0.633474
			-0.33	0.515296	0.607441
			-0.32	0.50078	0.68771
			-0.31	0.515296	0.629135
			-0.3	0.482636	0.618288
			-0.29	0.45542	0.670355
			-0.28	0.515296	0.666016
			-0.27	0.502595	0.626966
			-0.26	0.524368	0.598763
			-0.25	0.542512	0.663846
			-0.24	0.497151	0.683371
			-0.23	0.495337	0.65083
			-0.22	0.486265	0.702896
			-0.21	0.50078	0.694218
			-0.2	0.475378	0.679032
			-0.19	0.446348	0.661677
			-0.18	0.508038	0.698557
			-0.17	0.524368	0.715913
			-0.16	0.557027	0.759301
			-0.15	0.526182	0.705066
			-0.14	0.50078	0.668185
			-0.13	0.471749	0.681202
			-0.12	0.558842	0.733268
			-0.11	0.51711	0.722421
			-0.1	0.495337	0.750624
			-0.09	0.462677	0.728929
			-0.08	0.524368	0.698557
			-0.07	0.537069	0.731099
			-0.06	0.544326	0.720252
			-0.05	0.513481	0.720252
			-0.04	0.497151	0.702896
			-0.03	0.506223	0.707235
			-0.02	0.520739	0.659508
			-0.01	0.486265	0.663846
			-1.101e-13	0.520739	0.754963
			0.01	0.522553	0.68771
			0.02	0.522553	0.68988
			0.03	0.511667	0.722421
			0.04	0.509852	0.739777
			0.05	0.488079	0.735438
			0.06	0.50078	0.692049
			0.07	0.509852	0.709404
			0.08	0.502595	0.720252
			0.09	0.424575	0.676863
			0.1	0.531625	0.68988
			0.11	0.482636	0.681202
			0.12	0.480822	0.674694
			0.13	0.411874	0.694218
			0.14	0.493523	0.676863
			0.15	0.498966	0.659508
			0.16	0.511667	0.750624
			0.17	0.566099	0.655169
			0.18	0.460863	0.68988
			0.19	0.437275	0.681202
			0.2	0.460863	0.700727
			0.21	0.48445	0.683371
			0.22	0.504409	0.720252
			0.23	0.444533	0.685541
			0.24	0.486265	0.711574
			0.25	0.460863	0.709404
			0.26	0.448162	0.674694
			0.27	0.50078	0.646491
			0.28	0.502595	0.65083
			0.29	0.50078	0.603102
			0.3	0.460863	0.598763
			0.31	0.45542	0.633474
			0.32	0.451791	0.561883
			0.33	0.493523	0.652999
			0.34	0.45542	0.639983
			0.35	0.430018	0.657338
			0.36	0.442719	0.600933
			0.37	0.413688	0.568391
			0.38	0.426389	0.609611
			0.39	0.390101	0.620458
			0.4	0.45542	0.577069
			0.41	0.464492	0.5749
			0.42	0.477193	0.61178
			0.43	0.453605	0.594425
			0.44	0.402801	0.542358
			0.45	0.391915	0.553205
			0.46	0.42276	0.540189
			0.47	0.391915	0.613949
			0.48	0.410059	0.53585
			0.49	0.362884	0.501139
			0.5	0.373771	0.436056
			0.51	0.371956	0.472936
			0.52	0.348369	0.490292
			0.53	0.362884	0.566222
			0.54	0.395544	0.425209
			0.55	0.364699	0.477275
			0.56	0.373771	0.433887
			0.57	0.368327	0.45992
			0.58	0.390101	0.453411
			0.59	0.390101	0.407853
			0.6	0.379214	0.453411
			0.61	0.400987	0.397006
			0.62	0.382843	0.427378
			0.63	0.368327	0.397006
			0.64	0.359255	0.38399
			0.65	0.368327	0.360126
			0.66	0.371956	0.38182
			0.67	0.3774	0.364465
			0.68	0.330225	0.351448
			0.69	0.366513	0.312398
			0.7	0.366513	0.325415
			0.71	0.332039	0.325415
			0.72	0.326596	0.297212
			0.73	0.366513	0.26684
			0.74	0.337482	0.30589
			0.75	0.279421	0.284196
			0.76	0.335668	0.284196
			0.77	0.315709	0.260332
			0.78	0.319338	0.279857
			0.79	0.303008	0.199588
			0.8	0.286679	0.212604
			0.81	0.28305	0.271179
			0.82	0.321153	0.234299
			0.83	0.322967	0.199588
			0.84	0.297565	0.143183
			0.85	0.310266	0.22779
			0.86	0.317524	0.182232
			0.87	0.281235	0.171385
			0.88	0.273978	0.141013
			0.89	0.261277	0.180063
			0.9	0.272163	0.149691
			0.91	0.295751	0.138844
			0.92	0.290307	0.15403
			0.93	0.290307	0.117149
			0.94	0.237689	0.167046
			0.95	0.295751	0.132335
			0.96	0.264905	0.106302
			0.97	0.281235	0.121488
			0.98	0.264905	0.110641
			0.99	0.268534	0.11498
			1	0.257648	0.0997939
			1.01	0.252205	0.130166
			1.02	0.255833	0.11498
			1.03	0.248576	0.106302
			1.04	0.235875	0.0889467
			1.05	0.235875	0.0889467
			1.06	0.228617	0.0997939
			1.07	0.244947	0.0889467
			1.08	0.284864	0.0976245
			1.09	0.228617	0.0932856
			1.1	0.295751	0.0715913
			1.11	0.259462	0.0824384
			1.12	0.243132	0.0585747
			1.13	0.235875	0.0477275
			1.14	0.281235	0.0889467
			1.15	0.226803	0.065083
			1.16	0.214102	0.0759301
			1.17	0.237689	0.0607441
			1.18	0.243132	0.0585747
			1.19	0.221359	0.0520664
			1.2	0.232246	0.0672524
			1.21	0.221359	0.0585747
			1.22	0.214102	0.0433887
			1.23	0.226803	0.0694218
			1.24	0.237689	0.0737607
			1.25	0.1887	0.049897
			1.26	0.199586	0.0455581
			1.27	0.224988	0.080269
			1.28	0.194143	0.049897
			1.29	0.192329	0.0412192
			1.3	0.161483	0.0347109
			1.31	0.199586	0.0564052
			1.32	0.177813	0.0433887
			1.33	0.183257	0.0477275
			1.34	0.190514	0.0477275
			1.35	0.181442	0.0433887
			1.36	0.201401	0.0347109
			1.37	0.192329	0.0303721
			1.38	0.175999	0.0455581
			1.39	0.174184	0.0238638
			1.4	0.152411	0.015186
			1.41	0.136082	0.0260332
			1.42	0.165112	0.0303721
			1.43	0.190514	0.015186
			1.44	0.159669	0.0216943
			1.45	0.141525	0.0195249
			1.46	0.157855	0.0216943
			1.47	0.186885	0.00867773
			1.48	0.143339	0.0216943
			1.49	0.154226	0.0282026
			1.5	0.137896	0.0216943
			1.51	0.137896	0.0173555
			1.52	0.123381	0.0130166
			1.53	0.145154	0.0260332
			1.54	0.125195	0.0130166
			1.55	0.150597	0.0173555
			1.56	0.146968	0.0216943
			1.57	0.174184	0.0195249
			1.58	0.17237	0.0216943
			1.59	0.137896	0.0130166
			1.6	0.128824	0.0173555
			1.61	0.145154	0.0130166
			1.62	0.168741	0.0108472
			1.63	0.152411	0.0130166
			1.64	0.136082	0.0130166
			1.65	0.132453	0.00867773
			1.66	0.17237	0.0238638
			1.67	0.136082	0.0216943
			1.68	0.130638	0.015186
			1.69	0.128824	0.0130166
			1.7	0.13971	0.00216943
			1.71	0.143339	0.0108472
			1.72	0.128824	0.00433887
			1.73	0.137896	0.0065083
			1.74	0.112494	0.015186
			1.75	0.134267	0.0108472
			1.76	0.116123	0.0108472
			1.77	0.114309	0.0065083
			1.78	0.101608	0.0108472
			1.79	0.0979787	0.00867773
			1.8	0.0943499	0.00867773
			1.81	0.112494	0.0173555
			1.82	0.107051	0.0065083
			1.83	0.108865	0.00433887
			1.84	0.123381	0.0065083
			1.85	0.119752	0.0065083
			1.86	0.107051	0.00433887
			1.87	0.11068	0.00216943
			1.88	0.108865	0.00216943
			1.89	0.0852778	0.0065083
			1.9	0.090721	0.00216943
			1.91	0.0979787	0.0065083
			1.92	0.0798345	0
			1.93	0.0925355	0.0130166
			1.94	0.0852778	0.00216943
			1.95	0.105236	0.0065083
			1.96	0.0870922	0.00216943
			1.97	0.0852778	0
			1.98	0.101608	0.00433887
			1.99	0.0780201	0.00216943
			2	0.0889066	0.00433887
			2.01	0.068948	0.00216943
			2.02	0.0816489	0
			2.03	0.0798345	0.00433887
			2.04	0.0834634	0.00216943
			2.05	0.0743913	0.00433887
			2.06	0.0870922	0.00216943
			2.07	0.0852778	0.00433887
			2.08	0.0598759	0.00433887
			2.09	0.0816489	0.00216943
			2.1	0.0725768	0.00867773
			2.11	0.0743913	0
			2.12	0.0635047	0.00433887
			2.13	0.0616903	0.00216943
			2.14	0.0616903	0
			2.15	0.0725768	0.00433887
			2.16	0.0725768	0.00216943
			2.17	0.0598759	0.00216943
			2.18	0.0780201	0.00433887
			2.19	0.0743913	0.00867773
			2.2	0.0544326	0.00216943
			2.21	0.0580615	0.00216943
			2.22	0.056247	0
			2.23	0.0435461	0
			2.24	0.068948	0.00216943
			2.25	0.0707624	0
			2.26	0.0453605	0
			2.27	0.0598759	0
			2.28	0.0671336	0
			2.29	0.0399173	0
			2.3	0.0489894	0.00216943
			2.31	0.047175	0
			2.32	0.0399173	0
			2.33	0.0417317	0.00216943
			2.34	0.0435461	0
			2.35	0.0381028	0.00216943
			2.36	0.0598759	0
			2.37	0.0362884	0.00216943
			2.38	0.0489894	0.00216943
			2.39	0.0381028	0
			2.4	0.0399173	0
			2.41	0.0362884	0
			2.42	0.0326596	0
			2.43	0.034474	0
			2.44	0.0453605	0
			2.45	0.034474	0
			2.46	0.0308452	0
			2.47	0.0362884	0.00216943
			2.48	0.0362884	0
			2.49	0.0290307	0.00216943
			2.5	0.0272163	0.00433887
			2.51	0.0254019	0
			2.52	0.0362884	0.00216943
			2.53	0.034474	0
			2.54	0.0199586	0.00216943
			2.55	0.0417317	0.00216943
			2.56	0.0199586	0
			2.57	0.0362884	0.0065083
			2.58	0.0199586	0
			2.59	0.0235875	0.00216943
			2.6	0.0272163	0.00216943
			2.61	0.0235875	0
			2.62	0.0235875	0
			2.63	0.0163298	0.00216943
			2.64	0.0163298	0.00433887
			2.65	0.021773	0
			2.66	0.0254019	0
			2.67	0.021773	0.00433887
			2.68	0.0181442	0
			2.69	0.0145154	0
			2.7	0.0235875	0.00433887
			2.71	0.0108865	0
			2.72	0.0181442	0.00216943
			2.73	0.0308452	0.00216943
			2.74	0.012701	0
			2.75	0.0254019	0
			2.76	0.0254019	0
			2.77	0.012701	0
			2.78	0.012701	0.00216943
			2.79	0.00725768	0
			2.8	0.0235875	0
			2.81	0.0145154	0
			2.82	0.0163298	0
			2.83	0.00544326	0
			2.84	0.00907211	0
			2.85	0.012701	0
			2.86	0.00544326	0
			2.87	0.0181442	0
			2.88	0.0163298	0
			2.89	0.0199586	0
			2.9	0.00544326	0
			2.91	0.0145154	0
			2.92	0.00725768	0
			2.93	0.0145154	0
			2.94	0.00725768	0.00433887
			2.95	0.0108865	0
			2.96	0.0163298	0.00216943
			2.97	0.0181442	0
			2.98	0.0108865	0
			2.99	0.0145154	0
			3	0.0108865	0
			3.01	0.0163298	0
			3.02	0.0108865	0
			3.03	0.0181442	0
			3.04	0.012701	0
			3.05	0.00544326	0
			3.06	0.0108865	0
			3.07	0.00544326	0
			3.08	0.00907211	0
			3.09	0.0108865	0
			3.1	0.00907211	0.00216943
			3.11	0.00907211	0
			3.12	0.00544326	0
			3.13	0.0108865	0
			3.14	0.00181442	0
			3.15	0.0108865	0
			3.16	0.00544326	0
			3.17	0.00181442	0
			3.18	0.00362884	0
			3.19	0.0108865	0
			3.2	0.00907211	0
			3.21	0.00181442	0
			3.22	0.00544326	0.00216943
			3.23	0.00907211	0
			3.24	0.00362884	0
			3.25	0.00725768	0
			3.26	0	0
			3.27	0	0
			3.28	0.00544326	0
			3.29	0	0
			3.3	0.00544326	0.00216943
			3.31	0.00362884	0
			3.32	0.00181442	0
			3.33	0.00181442	0
			3.34	0	0
			3.35	0.00544326	0
			3.36	0.00725768	0
			3.37	0.00181442	0
			3.38	0.00544326	0
			3.39	0.00544326	0
			3.4	0.00544326	0
			3.41	0.00544326	0
			3.42	0.00181442	0
			3.43	0.00362884	0
			3.44	0.00544326	0
			3.45	0.00362884	0
			3.46	0	0
			3.47	0.00362884	0
			3.48	0.00181442	0
			3.49	0.00181442	0
			3.5	0.00362884	0
			3.51	0.00544326	0
			3.52	0	0
			3.53	0.00181442	0
			3.54	0.00181442	0
			3.55	0	0
			3.56	0	0
			3.57	0.00181442	0.00216943
			3.58	0.00362884	0
			3.59	0.00181442	0
			3.6	0.00181442	0
			3.61	0.00181442	0
			3.62	0	0
			3.63	0	0
			3.64	0.00362884	0
			3.65	0.00362884	0
			3.66	0.00362884	0
			3.67	0.00362884	0
			3.68	0.00181442	0
			3.69	0	0
			3.7	0	0
			3.71	0.00181442	0
			3.72	0.00181442	0.00216943
			3.73	0	0
			3.74	0.00181442	0
			3.75	0	0
			3.76	0	0
			3.77	0.00362884	0
			3.78	0.00181442	0
			3.79	0	0
			3.8	0.00181442	0
			3.81	0.00181442	0
			3.82	0	0
			3.83	0	0
			3.84	0.00181442	0
			3.85	0.00362884	0
			3.86	0	0
			3.87	0	0
			3.88	0	0
			3.89	0	0.00216943
			3.9	0.00181442	0
			3.91	0	0
			3.92	0.00362884	0
			3.93	0	0
			3.94	0.00181442	0
			3.95	0	0
			3.96	0.00181442	0
			3.97	0	0
			3.98	0	0
			3.99	0	0
			4	0	0
			4.01	0	0
			4.02	0	0
			4.03	0.00725768	0
			4.04	0	0
			4.05	0.00181442	0
			4.06	0	0
			4.07	0	0
			4.08	0	0
			4.09	0.00181442	0
			4.1	0	0
			4.11	0.00181442	0
			4.12	0	0
			4.13	0	0
			4.14	0.00181442	0
			4.15	0	0
			4.16	0	0
			4.17	0	0
			4.18	0	0
			4.19	0	0
			4.2	0.00181442	0
			4.21	0	0
			4.22	0	0
			4.23	0.00181442	0
			4.24	0	0
			4.25	0	0
			4.26	0	0
			4.27	0	0
			4.28	0.00181442	0
			4.29	0	0
			4.3	0	0
			4.31	0	0
			4.32	0	0
			4.33	0	0
			4.34	0.00181442	0
			4.35	0.00362884	0
			4.36	0	0
			4.37	0	0
			4.38	0	0
			4.39	0	0
			4.4	0.00181442	0
			4.41	0	0
			4.42	0	0
			4.43	0	0
			4.44	0	0
			4.45	0	0
			4.46	0	0
			4.47	0	0
			4.48	0	0
			4.49	0	0
			4.5	0	0
			4.51	0	0
			4.52	0	0
			4.53	0	0
			4.54	0	0
			4.55	0.00181442	0
			4.56	0	0
			4.57	0	0
			4.58	0.00181442	0
			4.59	0	0
			4.6	0	0
			4.61	0	0
			4.62	0	0
			4.63	0	0
			4.64	0	0
			4.65	0	0
			4.66	0.00181442	0
			4.67	0	0
			4.68	0	0
			4.69	0	0
			4.7	0	0
			4.71	0	0
			4.72	0	0
			4.73	0	0
			4.74	0	0
			4.75	0	0
			4.76	0.00181442	0
			4.77	0.00181442	0
			4.78	0	0
			4.79	0	0
			4.8	0	0
			4.81	0	0
			4.82	0	0
			4.83	0	0
			4.84	0	0
			4.85	0	0
			4.86	0	0
			4.87	0	0
			4.88	0	0
			4.89	0	0
			4.9	0	0
			4.91	0	0
			4.92	0	0
			4.93	0	0
			4.94	0	0
			4.95	0	0
			4.96	0	0
			4.97	0	0
			4.98	0.00181442	0
			4.99	0	0
			5	0	0
			5.01	0	0
			5.02	0	0
			5.03	0	0
			5.04	0	0
			5.05	0	0
			5.06	0	0
			5.07	0	0
			5.08	0	0
			5.09	0	0
			5.1	0	0
			5.11	0	0
			5.12	0	0
			5.13	0	0
			5.14	0	0
			5.15	0	0
			5.16	0	0
			5.17	0	0
			5.18	0	0
			5.19	0	0
			5.2	0	0
			5.21	0	0
			5.22	0	0
			5.23	0	0
			5.24	0	0
			5.25	0.00181442	0
			5.26	0	0
			5.27	0	0
			5.28	0	0
			5.29	0	0
			5.3	0.00181442	0
			5.31	0	0
			5.32	0	0
			5.33	0	0
			5.34	0	0
			5.35	0	0
			5.36	0	0
			5.37	0	0
			5.38	0.00181442	0
			5.39	0	0
			5.4	0	0
			5.41	0	0
			5.42	0	0
			5.43	0	0
			5.44	0	0
			5.45	0	0
			5.46	0	0
			5.47	0	0
			5.48	0	0
			5.49	0	0
			5.5	0	0
			5.51	0	0
			5.52	0	0
			5.53	0	0
			5.54	0	0
			5.55	0	0
			5.56	0	0
			5.57	0	0
			5.58	0	0
			5.59	0	0
			5.6	0	0
			5.61	0	0
			5.62	0	0
			5.63	0	0
			5.64	0	0
			5.65	0	0
			5.66	0	0
			5.67	0	0
			5.68	0	0
			5.69	0	0
			5.7	0	0
			5.71	0	0
			5.72	0	0
			5.73	0	0
			5.74	0	0
			5.75	0.00181442	0
			5.76	0	0
			5.77	0	0
			5.78	0	0
			5.79	0	0
			5.8	0	0
			5.81	0	0
			5.82	0.00181442	0
			5.83	0	0
			5.84	0	0
			5.85	0	0
			5.86	0	0
			5.87	0	0
			5.88	0	0
			5.89	0	0
			5.9	0	0
			5.91	0	0
			5.92	0	0
			5.93	0	0
			5.94	0	0
			5.95	0	0
			5.96	0	0
			5.97	0	0
			5.98	0	0
			5.99	0	0
			6	0	0
			6.01	0	0
			6.02	0	0
			6.03	0	0
			6.04	0	0
			6.05	0	0
			6.06	0	0
			6.07	0	0

## Sheet: Sup. Fig. 1
	Figure Sup. 1a	BrdU			Figure Sup. 1b	p21CIP1			Figure Sup. 1c	p53			Figure Sup. 1d	gH2AX			Figure Sup. 1g	p21+/gH2AX+
		DMSO	Etoposide			DMSO	Etoposide			DMSO	Etoposide			DMSO	Etoposide			DMSO	Etoposide
		86.0948	16.4207			9.70851	73.1766			17.2641	78.5666			6.04698	86.8449			0.533067	76.4706
		93.8675	23.0449			8.36212	74.243			23.0991	84.9158			3.99211	78.9474			0.542139	67.3684
		91.9707	21.5485			7.55892	72.8802			17.5497	83.4769			4.83024	85.3759			0.59503	72.2966
		p	<0.0001			p	<0.0001			p	<0.0001			p	<0.0001			p	<0.0001
		n	3			n	3			n	3			n	3			n	3

[truncated: 15 more sheets: Sup. Fig. 2, Sup. Fig. 3, Sup. Fig. 4, Sup. Fig. 6, Sup. Fig. 7, Sup. Fig. 8, Sup. Fig. 9, Sup. Fig. 10, Sup. Fig. 11, Sup. Fig. 12, Sup. Fig. 13, Sup. Fig. 14, Sup. Fig. 15, Sup. Fig. 16, Sup. Table 3]
